# Supplementary material for: DENetwork unveils non-differentially expressed genes with functional relevance across conditions through information flow perturbation
Source: Nucleic Acids Res. 2025 Dec 17;53(22):gkaf1350. doi: 10.1093/nar/gkaf1350 (PMC12709196; doi:10.1093/nar/gkaf1350)
Supplement: gkaf1350_Supplemental_Files [file gkaf1350_supplemental_files.zip]

Archive with 2 entries (2 files):
- DENetwork_Supplementary.pdf
- Supplementary Table.xlsx
