# Supplementary material for: DENetwork unveils non-differentially expressed genes with functional relevance across conditions through information flow perturbation
Source: Nucleic Acids Res. 2025 Dec 17;53(22):gkaf1350. doi: 10.1093/nar/gkaf1350 (PMC12709196; doi:10.1093/nar/gkaf1350)
Supplement: gkaf1350_Supplemental_Files [file gkaf1350_supplemental_files.zip › Supplementary Table.xlsx]

## Sheet: Supplementary Table1
Gene/Protein	Score_Change	Type
UBD	-4923.56	target
STAT1	-2683.11	target
ISG15	-1040	internal node
GBP1	-762.65	target
USP18	-710.715	target
TFG	-689.156	internal node
CD38	-622.456	target
GBP2	-601.752	target
CXCL9	-566.921	target
OAS1	-555.414	target
GBP7	-545.424	target
EXOC5	-529.025	internal node
GBP5	-516.179	target
TRIM21	-506.829	target
USP41	-499.046	target
SERPINB5	-469.977	internal node
CCL8	-412.609	target
HSP90AA1	-406.521	receptor
IL31RA	-397.608	target
CD247	-344.817	internal node
HSPA1A	-332.375	receptor
EMD	-327.456	internal node
EPSTI1	-318.49	target
UBE2L6	-317.163	target
PARP9	-310.812	target
CCR2	-292.982	internal node
SRPK2	-290.222	internal node
CCDC33	-276.072	receptor
NCK2	-272.327	internal node
HSP90AB1	-266.001	receptor
TLR8	-260.214	receptor
RTP4	-259.67	target
CCDC155	-252.201	internal node
EEF1A1	-248.578	receptor
XPO1	-241.436	receptor
SRP68	-229.312	receptor
CEP70	-227.881	receptor
CLNS1A	-226.718	receptor
GNB2	-226.7	internal node
NPEPPS	-226.501	internal node
RPS9	-226.429	receptor
HNRNPUL1	-225.496	receptor
RPL11	-224.686	receptor
CIITA	-223.964	target
ATG14	-221.107	internal node
GMCL1	-218.302	receptor
NEFL	-216.675	internal node
APOL1	-214.7	target
MX1	-212.555	target
MAP3K7	-209.89	internal node
PSMB8	-205.048	target
CRK	-193.047	receptor
CD3E	-192.827	internal node
LRRFIP2	-185.767	internal node
ZMAT4	-182.653	receptor
SRSF3	-179.154	receptor
RNF5	-179.01	receptor
CD74	-176.168	receptor
HNRNPU	-174.389	internal node
GABPB1	-171.525	receptor
TRAF1	-159.968	receptor
EEF1D	-158.728	receptor
STAU1	-158.196	receptor
JAK2	-157.51	internal node
DDX17	-156.479	receptor
KPNA1	-155.629	receptor
UBE2Z	-152.621	internal node
HSF1	-152.353	internal node
TRIM28	-151.922	receptor
COPG1	-149.779	internal node
COL4A3BP	-149.756	receptor
GSN	-148.194	receptor
USO1	-145.135	internal node
KPNA6	-142.759	receptor
BLZF1	-138.392	receptor
NXT1	-138.35	receptor
DDX58	-135.136	receptor
KARS	-132.815	receptor
MYD88	-131.35	internal node
LRRFIP1	-130.589	receptor
KHDRBS1	-125.696	receptor
RANBP2	-125.263	internal node
FXR2	-125.198	receptor
UBE3A	-116.899	internal node
DNM2	-115.969	receptor
ATL1	-106.714	receptor
PCBP2	-101.618	internal node
TRIM25	-101.023	receptor
C1QA	-97.1374	receptor
STAT2	-95.8959	internal node
FMR1	-95.2024	internal node
NLRP3	-94.7052	receptor
MAPK8IP2	-92.6093	internal node
ATM	-90.648	receptor
TSG101	-88.6481	internal node
SSBP2	-87.4538	receptor
ATP1A1	-87.0061	internal node
HOOK1	-86.8905	receptor
LMO2	-86.135	internal node
USP7	-81.0697	internal node
NTRK1	-80.3246	internal node
KHDRBS3	-76.8436	receptor
H2AFY	-74.0725	internal node
PIK3R1	-73.4298	receptor
STX11	-72.174	internal node
CBX4	-71.399	internal node
TLR3	-67.4192	receptor
CUX1	-64.5459	internal node
ITM2B	-64.4639	receptor
PIAS1	-62.7738	internal node
UBA6	-62.1388	internal node
FBXO7	-60.5052	internal node
TACC1	-59.7759	receptor
IK	-58.9842	internal node
RBPMS	-56.863	receptor
YTHDC1	-54.155	internal node
IFNAR2	-51.7898	internal node
HNRNPC	-50.9514	internal node
SP100	-47.6959	receptor
HIST1H1D	-46.5975	internal node
MDM2	-44.8014	internal node
RAC1	-44.6178	internal node
DOCK8	-44.5058	receptor
DHX58	-42.73	internal node
SDCBP2	-42.623	receptor
HDAC3	-39.3313	internal node
TXN	-39.2105	internal node
APP	-37.6486	internal node
RPS2	-37.3398	internal node
DDX6	-35.6697	internal node
PSMC6	-34.9323	internal node
ART3	-34.7539	target
DDX3X	-33.0452	internal node
SUMO2	-32.5608	internal node
LMO1	-30.6614	internal node
PML	-28.8269	internal node
EEF1A2	-26.4297	internal node
SRC	-26.02	internal node
ACSL1	-24.4456	internal node
TAF15	-23.4366	internal node
NUB1	-23.0749	internal node
ALB	-19.4225	internal node
KIF18A	-19.0452	internal node
UBR1	-17.6628	internal node
VAPA	-16.8874	internal node
PPM1B	-13.4409	internal node
NME7	-12.5957	internal node
MMP3	-11.9825	internal node
AES	-10.4868	internal node
PFDN2	-9.34567	internal node
C1QB	-8.36472	internal node
ATP12A	-8.36472	internal node
TBKBP1	-7.96371	internal node
DMWD	-7.78505	internal node
ATXN2	-7.47157	internal node
FN1	-6.6606	internal node
BAG3	-5.8139	internal node
HTT	-5.65134	internal node
FBXW11	-5.54443	internal node
METAP2	-5.33624	internal node
SYCE1	-4.48119	internal node
SFTPC	-4.27567	internal node
PPP1CC	-4.19646	internal node
CD81	-2.82143	internal node
PTPN5	-1.42667	internal node
UBQLN1	-0.632378	internal node
EGFR	-0.579732	internal node
UNC93B1	-0.249746	internal node
STT3B	-0.249746	internal node
TAB2	-0.0414186	internal node

## Sheet: Supplementary Table2
Gene/Protein	Score_Change	Type
HSPA1A	-8310.26	target
CDH1	-5078.02	target
SRC	-4970.98	internal node
TRAF6	-4733.3	receptor
EPHA2	-3069.8	target
FGFR1	-2916.55	target
FLNB	-2874.31	target
VCAM1	-2553.7	target
ITGB7	-2223.45	receptor
ITGAM	-2080.61	receptor
STAB1	-2080.22	receptor
ITGAE	-2026.9	receptor
MSR1	-1907.78	receptor
NLRC3	-1651.92	receptor
ITGB2	-1619.63	receptor
PLCG1	-1523.4	internal node
CDKN2A	-1484.64	target
CCND1	-1469.84	target
TGFBR2	-1454.65	receptor
ITGAV	-1368.82	receptor
ITGA3	-1364.34	receptor
ITGB1	-1323.03	receptor
CD36	-1314.88	receptor
IKBKG	-1206.76	internal node
IL1R2	-1203.12	receptor
IGF2R	-1196.7	target
PTK2	-1183.36	target
APP	-1163.91	internal node
GRB2	-1132.34	internal node
CD40	-1120.51	receptor
TLR3	-1117.78	receptor
C3AR1	-1109.57	receptor
TLR4	-1075.65	receptor
TNFRSF13B	-1063.6	receptor
IL10RA	-1042.25	receptor
NLRC5	-1025.82	receptor
TNFRSF11A	-1018.09	receptor
HAVCR2	-959.965	receptor
MERTK	-930.142	receptor
RAD21	-883.518	internal node
HSPA8	-824.247	internal node
LGALS3BP	-821.193	receptor
JAK1	-819.193	internal node
RAET1E	-813.824	target
TRAF1	-803.513	internal node
MARCO	-782.348	receptor
MYC	-762.545	internal node
DDX58	-754.633	internal node
CBL	-752.913	internal node
GGA3	-740.839	internal node
ITGA6	-729.154	receptor
TLR6	-721.74	receptor
ITGAX	-707.069	receptor
FOS	-706.93	target
ALOX15	-699.199	target
FCGR2B	-696.652	receptor
SCARB2	-693.275	receptor
AIM2	-679.625	receptor
PDCD6IP	-633.369	internal node
COLEC12	-576.723	receptor
PRKCD	-568.243	internal node
RARS	-567.029	internal node
CDKN1A	-563.954	target
KLRK1	-551.595	target
FMNL2	-532.538	target
CDC5L	-526.559	internal node
OCRL	-500.799	internal node
TLR7	-496.394	receptor
NFATC2	-485.421	target
ARRDC3	-484.021	target
2025-09-03	-455.231	target
CCNG1	-441.357	target
SMURF1	-439.813	target
CD68	-438.869	receptor
ARRB1	-432.608	internal node
MFGE8	-423.367	target
KIT	-422.732	target
XAF1	-412.778	target
MYO5A	-405.869	target
TPCN2	-403.741	target
COPA	-403.315	internal node
STAT3	-403.211	internal node
PIK3R1	-392.323	internal node
CFH	-387.197	internal node
SLC6A8	-385.742	target
MDM2	-382.492	internal node
CD93	-380.978	target
C1QA	-376.352	target
CTNNB1	-374.245	internal node
HEPACAM2	-369.469	target
MAP3K3	-367.832	internal node
MAFB	-363.604	target
PLAU	-362.615	target
MREG	-361.091	target
TAB1	-353.69	target
ZMAT3	-352.225	target
DNAJB4	-351.515	target
ADAM19	-351.362	target
HSPH1	-350.481	target
CCL17	-348.535	target
COL14A1	-345.607	target
RIPK1	-342.127	internal node
CD207	-338.362	target
TRIB3	-337.902	target
FBXO32	-337.651	target
GABARAPL1	-333.093	internal node
FGL2	-330.736	target
FLNA	-329.38	internal node
S100A6	-328.898	target
CSF1	-326.919	target
STBD1	-326.622	target
SCIN	-324.237	target
MFHAS1	-323.903	target
NABP1	-317.996	target
MAP3K14	-316.568	target
MLPH	-312.573	target
AGO2	-310.416	internal node
ESYT3	-308.415	target
PLBD1	-304.655	target
RNF123	-303.177	internal node
LGALS8	-302.569	internal node
MYRF	-301.095	target
TBC1D8	-301.07	target
SHARPIN	-300.121	internal node
PSMD2	-297.909	internal node
OLFML3	-295.121	target
CACNB3	-294.784	target
TMEM30B	-294.603	target
ORC5	-293.389	internal node
DYSF	-292.151	target
HPGDS	-291.672	target
FAM20C	-290.031	target
TEC	-289.481	target
NPR1	-288.169	target
PMP22	-287.292	target
MMP12	-284.638	target
CYLD	-284.405	internal node
PDGFA	-281.657	target
ZRANB3	-280.605	target
CADM1	-275.473	target
CXCR1	-275.056	target
PKM	-272.736	internal node
PRICKLE2	-272.36	target
CDKN2B	-272.259	target
ENO1	-271.665	internal node
PLXNA2	-268.71	target
MMP8	-268.397	target
IL21R	-267.526	target
KCNN4	-267.061	target
SLAMF7	-265.595	target
CSPG4	-264.024	target
CXCR2	-260.137	target
GPNMB	-259.882	target
TIAM1	-257.854	target
PTPN11	-255.99	internal node
MAP6	-253.391	target
PHLDA3	-252.03	target
BASP1	-250.959	target
ABCA9	-250.698	target
PLPP3	-249.938	target
TBC1D16	-249.877	target
COL6A3	-249.331	target
RAI14	-248.145	target
BAIAP2	-247.748	target
LAT2	-246.6	target
CD63	-245.703	target
ZFP28	-245.662	target
AHNAK2	-244.718	target
KDM1A	-244.66	internal node
AHR	-241.421	target
EXOC2	-241.028	internal node
CKAP4	-239.844	internal node
ZBTB38	-237.761	target
VWF	-237.054	target
PTGS1	-236.545	target
DENND3	-235.913	target
RAMP3	-235.22	target
CYFIP2	-233.24	target
SEMA7A	-230.164	target
CCDC84	-228.837	target
ADAM23	-228.573	target
SASH1	-228.357	target
FSCN1	-228.112	internal node
TPR	-226.588	internal node
C1QC	-224.761	target
ESYT1	-223.808	internal node
PI4KA	-223.23	internal node
PLS3	-223.074	target
ACSL3	-222.924	target
LRP1	-220.56	internal node
PEAK1	-220.362	target
FSTL1	-220.285	target
ITSN2	-218.073	internal node
SLC20A2	-217.95	target
RNF2	-215.817	internal node
EPHX1	-215.065	target
AKAP1	-214.241	target
TRIM6	-213.985	target
PTPN1	-213.891	internal node
UCP3	-211.17	target
MYLIP	-211.049	target
IL1RAP	-210.104	internal node
LASP1	-208.754	internal node
TREML2	-208.288	target
GRASP	-207.897	target
TNFSF9	-205.653	target
ECM1	-200.864	target
ADGRE5	-200.862	target
KSR2	-200.731	target
PTPN22	-199.171	target
TIMELESS	-197.038	target
GGA2	-193.755	internal node
VEGFA	-188.088	target
SART3	-187.027	internal node
ATP6V0A1	-186.764	internal node
CLTC	-186.353	internal node
BAG4	-186.003	internal node
NECTIN4	-185.964	target
VCL	-185.787	target
SCEL	-185.3	target
PVR	-185.23	target
LACC1	-184.226	target
TANC1	-183.562	target
SCAMP5	-182.846	target
RUNX3	-182.479	target
DOK1	-181.368	internal node
ALCAM	-180.66	target
EPAS1	-180.607	target
THBS1	-179.887	internal node
RCN2	-179.178	internal node
FGD6	-177.788	target
RANBP9	-177.037	internal node
C1QB	-175.472	target
RAD18	-173.814	internal node
CEACAM1	-173.546	target
XPO1	-173.171	internal node
TSPAN4	-172.724	target
PRKCB	-172.077	internal node
CXCR4	-168.867	target
VEZT	-168.809	internal node
SDCBP	-166.981	internal node
MAP3K7	-165.074	internal node
GAN	-163.909	internal node
CCR5	-162.597	target
PXDC1	-162.288	target
TNS2	-162.026	internal node
HIPK2	-160.866	internal node
TBCD	-156.725	internal node
SPAG11B	-155.559	target
MAMDC2	-150.758	target
TXNIP	-147.02	target
CKB	-142.417	internal node
LPAR6	-140.592	target
ABCA1	-137.521	target
GRAMD1B	-133.68	target
BLNK	-132.139	target
ARL4C	-132.109	target
USP22	-130.76	internal node
CRY2	-130.088	internal node
PIAS2	-127.151	internal node
YWHAG	-122.902	internal node
CTSK	-120.835	target
TLR8	-115.15	receptor
SPIC	-114.068	target
SRPK1	-113.75	internal node
CD33	-112.976	internal node
IL7R	-107.803	target
PHYHD1	-106.572	target
PPP1R15A	-103.307	internal node
RBM26	-102.126	internal node
ZFP91	-101.488	internal node
ESYT2	-101.307	internal node
FLT3	-100.503	target
SENP3	-96.9352	internal node
TUBA1A	-92.1364	internal node
ZBTB1	-91.8712	internal node
DNAJB6	-90.8391	internal node
USP2	-89.0129	internal node
EXOC4	-88.1915	internal node
AGO4	-87.4946	internal node
INPPL1	-86.3223	internal node
BTK	-84.4372	internal node
PTGIR	-81.9971	internal node
SP1	-80.314	internal node
LIG4	-79.026	internal node
ARNT2	-78.9342	target
2025-09-02	-78.8254	internal node
RABGAP1L	-78.6695	internal node
PEX19	-74.314	internal node
ATP2B4	-73.0031	internal node
CUL2	-72.8504	internal node
UBAP2L	-72.3948	internal node
MSN	-69.242	internal node
VCP	-65.0472	internal node
ABCE1	-60.1971	internal node
CDKN2AIP	-58.6282	internal node
IFIH1	-56.7854	internal node
HSPD1	-55.5818	internal node
LTF	-54.5833	target
DNAJB1	-53.2207	internal node
RBMX	-53.1753	internal node
CAMK2D	-52.8195	internal node
TRAF4	-52.1119	internal node
ASS1	-51.5534	target
TERF2IP	-50.8957	internal node
HSPA2	-50.3537	internal node
IQGAP1	-50.2677	internal node
DTNBP1	-50.0904	internal node
RAP1A	-49.5787	internal node
SNX2	-48.6938	internal node
CHD3	-47.4566	internal node
RNF4	-46.9535	internal node
FYN	-46.9055	internal node
ATP1A1	-43.6423	internal node
MEMO1	-43.4469	internal node
STK11	-41.2193	internal node
GSK3B	-40.2295	internal node
COL4A2	-39.2277	internal node
DNAJC13	-38.3747	internal node
EPS8	-38.2065	internal node
SHB	-36.7299	internal node
CUL1	-36.2622	internal node
HIPK3	-35.2002	internal node
SORT1	-33.9896	internal node
ATP7A	-32.8356	internal node
APBB2	-32.8356	internal node
GOLIM4	-31.1986	internal node
VPS26A	-29.3229	internal node
RAF1	-28.6609	internal node
SYNPO	-28.0705	internal node
ARL2	-27.3798	internal node
LZTS2	-27.0067	internal node
CHFR	-26.6533	internal node
IRF2	-26.4655	internal node
TFPI	-25.7858	internal node
RASA1	-25.5809	internal node
JUN	-25.0606	internal node
TTLL7	-25.0405	internal node
RABGAP1	-24.4681	internal node
MAP2K1	-23.9566	internal node
BMPR1A	-23.3835	internal node
RUNX1	-23.2315	internal node
LRRK2	-23.0736	internal node
MAP3K8	-22.9024	internal node
GOLGA2	-22.652	internal node
STEAP3	-22.3931	internal node
DHX30	-22.3557	internal node
CCL22	-21.9095	internal node
SERINC1	-21.3122	internal node
IMPDH1	-21.295	internal node
TANK	-21.1531	internal node
TLN1	-20.4382	internal node
PLEC	-20.3229	internal node
PRMT5	-20.1649	internal node
BYSL	-20.105	internal node
ARCN1	-19.6901	internal node
KLRG2	-19.6854	internal node
NUP214	-19.3964	internal node
ATR	-19.3211	internal node
AKT1	-19.1771	internal node
CD81	-19.0778	internal node
ASNS	-19.027	internal node
STK4	-18.7943	internal node
ATG5	-18.724	internal node
ILF3	-18.4178	internal node
EIF2AK2	-17.1151	internal node
HSDL1	-17.0678	internal node
PRPF8	-17.0551	internal node
KLHDC2	-16.7139	internal node
NF1	-16.6845	internal node
NLRX1	-16.5293	internal node
CRKL	-16.3716	internal node
LAMP2	-16.2234	internal node
CUL5	-16.2065	internal node
NR2C2	-15.7828	internal node
TRIM23	-15.5628	internal node
PACSIN2	-15.1305	internal node
APOE	-14.6881	internal node
ABL1	-14.6839	internal node
SLC7A2	-14.0772	internal node
CUL4B	-13.9229	internal node
AKTIP	-13.8633	internal node
POMK	-12.9902	internal node
ZDHHC17	-12.1997	internal node
PSMD11	-12.0115	internal node
STAT1	-9.00907	internal node
SETDB1	-6.06192	internal node
EHD4	-5.88642	internal node
RRP1B	-5.82889	internal node
HIF1A	-2.98874	internal node
ATF6	-2.34942	internal node
YBX1	-0.576601	internal node

## Sheet: Supplementary Table3
Gene/Protein	Score_Change	Type
ELAVL1	-171949	target
TRIM25	-23403.7	internal node
CD36	-15388.4	receptor
ITGB1	-15070	receptor
TRAF2	-11176.6	internal node
HNRNPL	-9984.13	internal node
LYN	-9490.37	target
IL27RA	-8891.92	receptor
MSR1	-8773.16	receptor
OLR1	-8073.01	receptor
IL1R1	-8019.5	receptor
ITGA10	-7669.92	receptor
TLR6	-7551.67	receptor
IL17RD	-7492.93	receptor
CXCL16	-7128.88	receptor
TNFRSF19	-7033.22	receptor
AXL	-6921.56	receptor
TGFBR3	-6716.41	receptor
SCARA3	-6639.61	receptor
TRAF5	-6619	internal node
TNFRSF21	-6558.65	receptor
IKBIP	-6536.7	internal node
TCF3	-6476.85	internal node
TNFRSF11B	-6408.26	receptor
GAS6	-6393.23	receptor
LTBR	-6265.18	receptor
CD55	-6174.06	receptor
IL17RA	-6116.55	receptor
TNFRSF14	-5916.61	receptor
SCARF2	-5912.38	receptor
TNFRSF12A	-5870.98	receptor
ITGA6	-5829.74	receptor
COLEC12	-5798.16	receptor
CD46	-5780.33	receptor
ITGA3	-5566.71	receptor
LGALS3BP	-5467.53	receptor
PYCARD	-5407.82	receptor
FN1	-5402.39	internal node
IFNGR1	-5321.76	receptor
ITGB3	-5181.23	receptor
SCARB2	-5145.07	receptor
TNFRSF1A	-5110.09	receptor
TLR3	-5109.96	receptor
TNFRSF10B	-5100.31	receptor
ITGA7	-5035.49	receptor
SCARB1	-4986.59	receptor
ITGA5	-4885.72	receptor
ITGA11	-4864.88	receptor
ITGAV	-4824.66	receptor
PTPN11	-4762.54	target
NLRC5	-4543.77	receptor
ITGAE	-4541.74	receptor
EGFR	-4516.29	internal node
LEPROTL1	-4497.1	target
ITGA4	-4491.08	receptor
TNFRSF1B	-4460.26	receptor
EDA2R	-4434.84	receptor
APP	-4420.65	internal node
THBS1	-4417.71	internal node
ITGA1	-4370.9	receptor
FAS	-4313.61	receptor
IQCB1	-4290.07	internal node
STK26	-4272.08	target
TLR4	-4190.2	receptor
TRAF6	-4134.64	receptor
TYRO3	-4080.66	receptor
TGFBR1	-3959.85	receptor
CALR	-3952.64	internal node
VCAM1	-3729.9	internal node
TGFBR2	-3693.63	receptor
PLAU	-3523.31	target
SENP1	-3422.16	target
SDCBP	-3146.02	internal node
CHUK	-3086.08	internal node
STAT3	-3083.49	internal node
IL1B	-2976.91	internal node
XPO1	-2969.34	internal node
YES1	-2958.33	internal node
GABARAPL1	-2954.85	target
LAMP1	-2850.49	internal node
PRDM1	-2742.92	internal node
B4GALT5	-2719.57	internal node
CSK	-2499.62	internal node
B4GALT1	-2479.54	internal node
GPD1L	-2293.56	target
TOLLIP	-2137.05	internal node
ATG16L1	-2113.75	target
STRADB	-1855.37	target
BTRC	-1842.26	internal node
GRB2	-1802.02	internal node
FNDC3A	-1783.22	internal node
ATP2B4	-1779.93	target
TBL1XR1	-1772.05	internal node
PPP1CC	-1769.02	internal node
PIP4K2C	-1767.53	internal node
STX12	-1726.16	internal node
OBSL1	-1699.13	internal node
EPHA2	-1696.43	internal node
PLEKHA5	-1680.07	internal node
CCN2	-1659.54	target
UBXN2B	-1655.39	target
RAB31	-1641.73	internal node
UBASH3B	-1599.71	target
MSN	-1587.8	internal node
BIN1	-1557.4	internal node
TP53	-1542.94	internal node
CDK15	-1542.25	target
VHL	-1538.99	internal node
DNAJB9	-1526.64	internal node
SGK1	-1515.59	internal node
SUMO2	-1504.1	internal node
TNIP2	-1497.57	internal node
ERLIN2	-1491.61	internal node
TBL1X	-1478.47	internal node
TRAF3	-1462.98	internal node
HSPD1	-1457.43	internal node
TMX1	-1447.56	internal node
HIF1AN	-1446.72	internal node
FBXW11	-1446.69	internal node
TPM1	-1441.82	target
CTNNB1	-1430.99	internal node
TCTN2	-1425.51	internal node
SERTAD4	-1422.42	target
SLC9A6	-1422.3	internal node
RBM3	-1412.23	target
SCAMP5	-1389.97	target
ANTXR1	-1389.59	internal node
NRXN3	-1388.68	target
TMEM216	-1373.8	internal node
ATP6V0E2	-1345.81	target
NR3C1	-1338.9	internal node
PIK3R1	-1308.66	internal node
PPP1R12A	-1299.02	target
CKAP4	-1284.46	internal node
SMAD6	-1268.8	target
GREM2	-1267.92	target
EED	-1259.94	internal node
WDFY1	-1257.38	internal node
FAM89A	-1256.95	target
GDI2	-1252.25	internal node
RAVER2	-1251.95	target
CASK	-1243.52	internal node
EIF2AK2	-1235.74	internal node
TMTC2	-1234.79	target
SLC43A2	-1232.74	target
LLGL1	-1228.84	internal node
AMIGO1	-1227	target
FZD6	-1215.98	target
SRPK1	-1212.19	internal node
BMT2	-1208.33	target
RBL2	-1201.16	internal node
ANO1	-1198.01	target
ETNK2	-1194.93	target
PRKAR1A	-1192.65	internal node
VPS54	-1190.63	target
NPTXR	-1190.38	target
RNLS	-1189.93	target
PLEKHM3	-1186.86	target
MFAP3L	-1185.3	target
ERRFI1	-1180.01	target
TRNP1	-1169.05	target
HSPA8	-1168.36	internal node
KCND1	-1164.84	target
MTMR10	-1159.38	target
EXPH5	-1151.02	target
SESN3	-1150.73	target
ANKRD35	-1146.9	target
PTPRQ	-1143.03	target
ATP2A2	-1142.77	internal node
PRSS35	-1142.25	target
TMEM19	-1138.96	target
RAP2A	-1137.73	target
SAV1	-1137.48	internal node
PM20D2	-1128.66	target
SAMD12	-1126.9	target
UMAD1	-1122.76	target
NOG	-1120.02	target
LOXL1	-1119.47	target
S100A10	-1114.93	internal node
B3GALNT1	-1113.14	target
CEBPB	-1111.86	internal node
RTN2	-1110.69	target
NEDD9	-1107.92	target
GPR137C	-1107.09	target
SERINC2	-1107.09	target
SPIN4	-1101.68	target
SLC14A1	-1099.57	target
DCLRE1A	-1095.65	target
HAPLN3	-1094.91	target
FAIM2	-1092.79	target
LRRC57	-1091.66	target
C11ORF87	-1089.28	target
GSTCD	-1083.51	target
ADAMTSL5	-1076.72	target
IL16	-1075.98	internal node
ADAMTS6	-1075.97	target
C1ORF198	-1071.17	target
MTMR6	-1067.98	target
MMD	-1067.38	target
AGPAT5	-1064.97	target
FANCF	-1064.87	target
SRPRB	-1064.64	internal node
PRKCI	-1061.06	target
ACP6	-1059.11	target
SBSN	-1058.17	target
NDRG4	-1058.05	target
KLF5	-1057.7	target
NREP	-1055.74	target
HACD2	-1052.15	target
ANKDD1A	-1051.21	target
RASSF4	-1044.69	target
SOD1	-1043.01	internal node
RGN	-1042.58	target
CPA4	-1041.7	target
C3ORF52	-1039.36	internal node
MOK	-1036.74	target
APOE	-1035.25	internal node
MID1	-1034.43	target
TMEM14A	-1030.63	target
EIF2S3	-1026.36	target
LSM11	-1025.28	target
GMCL1	-1025.27	internal node
IER3IP1	-1024.63	internal node
MEDAG	-1021.29	target
FBXO41	-1018.99	target
ANKRD13A	-1017.25	target
POLR3G	-1016.56	target
NFIB	-1015.02	target
LYSMD1	-1012.27	target
SENP2	-1010.58	target
SIKE1	-1007.51	target
SYNGR3	-1005.62	target
ABCA7	-1004.85	target
SINHCAF	-1000.61	target
SPOCD1	-1000.1	target
TSPYL4	-996.851	target
JUN	-995.615	internal node
C1GALT1	-990.496	target
TFDP2	-988.648	target
CBFB	-988.304	target
MYC	-987.705	internal node
PLEKHG4	-985.224	target
TM6SF1	-985.057	target
BMP2	-980.958	internal node
TTLL5	-980.563	target
ATP6V0A2	-980.129	internal node
ATP8B1	-976.533	target
MBNL2	-975.117	target
WNT5A	-970.092	target
FURIN	-967.451	target
CTHRC1	-967.173	target
RNF26	-966.536	target
B4GALNT4	-956.962	target
CARHSP1	-955.49	target
MAP9	-955.288	target
IFNGR2	-953.215	internal node
PTBP3	-947.56	internal node
RNF2	-945.203	internal node
MTFMT	-936.669	internal node
SNAP23	-934.991	internal node
FZD2	-934.068	target
SIGIRR	-933.86	target
CUL4B	-929.942	internal node
SREBF1	-929.58	internal node
NOC4L	-929.027	target
POC1B	-927.89	target
PPP1R26	-926.783	target
FAM83D	-919.731	target
PVR	-918.46	internal node
TMEM9B	-914.582	target
RAB29	-911.773	target
HSD3B7	-910.962	target
TMEM181	-910.825	target
SNTB2	-909.453	target
CUL3	-908.043	internal node
ARAP3	-901.719	target
KATNAL1	-898.94	target
PRELID2	-898.938	target
NUAK1	-895.918	target
NECTIN1	-894.597	target
SORT1	-885.03	internal node
F2RL1	-883.698	target
ZDHHC13	-882.86	target
CHEK2	-879.359	internal node
XPO4	-877.039	target
SCN2A	-875.703	target
FZD7	-873.348	target
CDC5L	-873.016	internal node
PRKCD	-871.729	internal node
INMT	-870.401	target
NRAS	-869.56	target
OXTR	-868.389	target
A2M	-866.766	internal node
RBBP9	-864.831	target
SLC35F2	-863.56	target
NFKB1	-863.491	internal node
SLC7A14	-862.923	target
ADIPOR1	-862.855	target
ZNF696	-860.736	internal node
NXN	-860.142	target
FKBP9	-859.395	internal node
BVES	-858.884	target
AZIN2	-857.947	target
NATD1	-857.735	target
IGF2R	-857.687	internal node
ABL1	-856.141	internal node
NAT14	-851.453	target
DIAPH3	-851.189	target
MSX1	-849.746	target
RCBTB2	-849.516	target
CDC42EP3	-847.551	target
HSP90B1	-846.646	internal node
ADAMTS15	-844.78	target
MAP3K14	-843.639	target
DDAH1	-843.274	target
NUP43	-841.834	target
MBOAT1	-841.599	target
SKP1	-840.69	internal node
CMTM6	-839.63	internal node
SPRY2	-839.403	internal node
GSK3B	-839.033	internal node
TRIM38	-835.625	internal node
RCAN3	-834.986	target
CYB5R2	-834.637	target
ZNF420	-833.46	target
RHOBTB1	-830.958	target
RBPMS	-825.479	internal node
KPNB1	-825.333	internal node
ZNF185	-823.735	target
IKBKG	-823.074	internal node
PPL	-823.045	target
ZDHHC21	-822.706	target
ZFAT	-822.366	target
CABLES2	-818.647	target
CYS1	-818.474	target
CNN1	-817.067	target
ARL8B	-813.24	internal node
C3ORF18	-810.629	target
ZNF48	-809.313	target
CCND1	-806.724	target
SYT11	-805.717	target
CANX	-803.527	internal node
ST6GAL1	-798.485	target
USP44	-798.092	target
TP53RK	-793.005	internal node
SCAMP1	-792.821	internal node
UBR7	-792.75	target
GIGYF2	-792.097	internal node
CEMIP	-791.553	target
ZKSCAN4	-790.491	target
TES	-788.288	target
SENP5	-781.732	target
TMEM50A	-778.157	target
ZDHHC17	-776.837	internal node
C1ORF54	-775.395	target
CELF2	-774.108	target
RAB15	-773.779	target
ASIC1	-771.271	target
SLC7A1	-770.792	internal node
ATM	-768.756	internal node
LMCD1	-768.119	target
EWSR1	-764.095	internal node
SLC30A4	-763.066	target
CCN4	-762.665	target
ZMPSTE24	-762.021	internal node
OAZ2	-757.435	internal node
MGARP	-754.55	target
PBX1	-753.672	internal node
AJUBA	-753.476	target
CISD2	-752.296	internal node
SPEG	-752.087	target
JHY	-750.482	target
SMIM13	-750.257	target
PLEKHG5	-748.678	target
PHYHD1	-746.719	target
AHNAK2	-743.948	target
CCDC14	-743.719	internal node
ARL6IP1	-743.271	internal node
HSPA1A	-743.087	internal node
BTBD10	-742.786	target
CCN5	-736.28	target
KCNA3	-732.325	target
GYG2	-730.608	target
DCTPP1	-728.412	target
ARPP19	-727.63	target
MCU	-726.747	target
HSPA12A	-725.467	target
ARNT2	-724.214	target
TNFAIP8L1	-723.978	target
MEST	-722.916	target
CHMP3	-721.036	target
PPP3CB	-718.658	internal node
FBLIM1	-717.171	target
SRF	-713.514	target
ATP11A	-712.951	target
FYN	-711.155	internal node
PBXIP1	-710.514	target
GDPD5	-710.22	target
DIRAS1	-705.964	target
COL1A1	-701.542	internal node
RAB6A	-700.757	internal node
CSDC2	-700.133	target
FMOD	-693.682	target
TMOD2	-692.182	target
LBH	-691.588	target
ECHDC2	-690.447	target
CLP1	-689.131	target
SNRNP25	-685.558	target
PPP4C	-683.076	internal node
SLF2	-680.057	internal node
ERH	-673.261	internal node
SYNC	-672.547	target
VASH1	-672.325	target
NHLRC2	-670.973	target
RAB28	-667.008	target
AP3S1	-666.956	internal node
NACAD	-666.221	target
ANKRD34A	-664.919	target
PIK3CD	-658.014	target
MEGF6	-651.647	target
FAM171A2	-650.763	target
LTBP2	-648.197	target
EZR	-642.69	internal node
OPA1	-642.591	internal node
MICAL2	-641.424	target
FOXJ2	-641.115	internal node
LIMK1	-640.942	internal node
TUBGCP3	-640.555	internal node
DUSP8	-638.078	target
ZYG11B	-635.388	internal node
DENND5B	-635.333	target
ABITRAM	-634.67	target
LGALS9	-629.919	internal node
MOCS1	-628.674	target
HIP1	-628.272	target
SERINC5	-627.757	target
PLCXD2	-621.081	target
DOCK9	-619.172	target
PHC1	-618.776	internal node
CRIM1	-617.773	target
ANKH	-616.241	target
POLE	-615.24	target
TYMS	-614.661	target
RAB38	-612.617	target
PIANP	-612.582	target
LSM6	-611.226	target
CTC1	-607.675	target
ADGRB2	-606.829	target
LIMS2	-606.748	target
GTF2I	-603.023	target
SNX11	-600.523	target
F3	-599.591	internal node
IGF2	-599.497	target
DTX3L	-597.039	internal node
CPPED1	-596.7	target
PTBP1	-592.35	internal node
PITHD1	-589.869	internal node
KRT80	-589.594	target
DLG4	-587.514	internal node
HSP90AB1	-587.272	internal node
RABGAP1	-586.122	internal node
GNAI3	-583.122	internal node
HK2	-582.605	internal node
STK24	-582.501	internal node
KIAA1549	-582.382	target
PCGF6	-580.659	internal node
ARL2	-580.35	target
PICK1	-579.97	internal node
RAB9A	-579.375	internal node
FNTB	-574.677	target
NKX3-1	-573.371	internal node
PRUNE1	-568.783	internal node
PMEPA1	-568.582	target
GDF5	-568.077	target
FOXE1	-564.979	target
NACC2	-562.623	target
CCNK	-561.956	internal node
TNFSF12	-559.792	internal node
ATP5F1A	-557.962	internal node
PDE1A	-556.893	target
BHLHE40	-556.553	internal node
CEP97	-554.986	target
RAC2	-554.701	target
CEP152	-553.166	target
NPTX1	-552.807	internal node
USP46	-547.91	target
ARNT	-546.847	internal node
USP54	-546.412	target
IL32	-543.792	target
ZBTB18	-543.11	internal node
POLR3F	-542.53	internal node
STX7	-542.245	internal node
CASP8	-536.099	internal node
NEDD4L	-535.885	internal node
SLC35F6	-535.593	internal node
NCL	-533.62	internal node
LMNA	-533.508	internal node
OGA	-532.856	internal node
DAAM2	-529.908	target
CEND1	-527.512	target
CAP2	-523.444	target
ZFYVE21	-523.254	target
CSNK1E	-522.329	internal node
STX1B	-518.24	target
RBPJ	-515.431	internal node
MYADM	-510.216	internal node
ABAT	-508.029	target
EPS15	-507.342	internal node
EXOC6B	-506.287	target
KIT	-504.162	target
KIF26B	-498.806	target
FN3KRP	-498.711	target
EZH2	-497.034	internal node
IFIH1	-493.114	internal node
RORA	-491.024	internal node
WWC2	-487.285	target
FBXL17	-487.077	target
ARHGAP1	-483.084	internal node
PARP1	-479.342	internal node
RPS6KA6	-470.137	target
PPP1R12B	-467.949	target
CMTM4	-466.586	target
MET	-466.273	internal node
ITPK1	-462.839	target
SLC20A2	-462.678	target
PDLIM7	-457.179	target
FBXL2	-456.211	target
STK11	-453.88	internal node
RPF1	-453.284	target
EIF5A2	-452.643	target
COPS5	-452.468	internal node
MCAM	-443.306	target
UGCG	-441.933	target
PKN2	-439.645	internal node
PIN1	-437.68	internal node
HMBOX1	-437.152	internal node
LNX1	-435.643	internal node
ISG15	-435.138	internal node
SLC25A5	-434.538	internal node
ACTB	-433.905	internal node
NUP62	-430.973	target
CKAP2	-430.935	target
ARVCF	-428.811	target
EPOR	-425.533	target
TPD52L1	-419.754	target
CUL1	-419.338	internal node
AGFG2	-412.988	target
UBE2A	-410.83	internal node
DES	-409.787	target
KSR1	-409.392	internal node
MPP2	-400.763	target
FAAP20	-397.005	internal node
INSIG1	-394.406	internal node
NEO1	-393.831	internal node
ACTG2	-389.654	target
LONP2	-386.949	internal node
IRF9	-386.549	internal node
NCK1	-385.902	internal node
STMN1	-381.702	target
RAB11FIP1	-378.609	target
CHN1	-375.962	target
TMEM43	-375.237	target
USP28	-370.912	internal node
NFYB	-370.815	internal node
CLINT1	-366.801	internal node
SH2D4A	-364.839	target
BLOC1S5	-362.939	target
FOXO1	-360.929	target
AGTR1	-360.441	internal node
SGPP1	-359.417	internal node
PREPL	-355.13	internal node
LOXL2	-350.585	target
PDE4A	-350.134	target
ECT2	-346.36	target
SH3BP4	-343.991	target
TMEM30A	-340.84	internal node
SNW1	-340.449	internal node
PCGF5	-338.543	target
CUL2	-335.692	internal node
ZNF148	-327.013	internal node
ZNF746	-325.388	internal node
CEP76	-318.247	internal node
DYNLT1	-313.643	target
PALLD	-309.025	target
FGF1	-305.763	target
MAPK6	-304.932	internal node
PPP2R1A	-302.639	internal node
FECH	-302.147	internal node
CNBP	-298.133	internal node
P4HA3	-297.706	internal node
CRIP2	-296.65	target
NR4A2	-294.123	internal node
NONO	-290.899	internal node
NOTCH2	-290.528	target
ANLN	-288.761	target
LGALS3	-288.459	internal node
CALM1	-287.766	internal node
PXN	-286.961	internal node
TNFAIP6	-286.617	internal node
GOLT1B	-283.432	internal node
MED23	-280.365	internal node
TRIM21	-278.577	internal node
COL8A2	-277.21	target
LNX2	-271.163	internal node
IDH1	-270.616	internal node
SHC2	-270.262	target
CELSR2	-269.994	target
PPP1R13L	-269.306	target
TNPO2	-269.268	internal node
BUB3	-266.735	internal node
BAZ1A	-265.312	internal node
PAN2	-265.181	internal node
ATP1B3	-263.053	internal node
HNRNPA1	-261.891	internal node
MKLN1	-261.268	internal node
KANK1	-260.439	target
SNX27	-255.286	internal node
PTPRD	-252.606	internal node
RAB3IP	-248.597	target
ZCCHC7	-247.453	internal node
PIK3R3	-246.405	target
RMND5A	-245.477	target
RRP1B	-245.297	internal node
ACTR2	-243.826	internal node
STRN3	-243.701	internal node
SMAD3	-242.426	internal node
C9ORF72	-241.784	internal node
COPE	-241.452	internal node
AMMECR1	-240.206	internal node
TNS2	-239.847	internal node
YWHAQ	-238.46	internal node
SMURF2	-235.951	target
ASAP1	-234.439	internal node
RAB8B	-232.863	internal node
C3	-232.305	internal node
NQO1	-231.833	internal node
BMPR1A	-231.827	internal node
SART3	-231.627	internal node
TNFSF10	-230.22	internal node
SERPINH1	-230.118	internal node
KRT18	-226.741	internal node
TRAK2	-226.276	internal node
MAP2K7	-224.949	internal node
GABPA	-224.59	internal node
HDAC6	-224.549	internal node
GPR37	-224.274	target
PLCG1	-224.219	internal node
PABPC4	-223.064	internal node
CD81	-222.63	internal node
TAGLN	-222.431	target
YWHAH	-221.886	internal node
TGFB3	-221.13	internal node
HSD11B1	-219.6	internal node
POLR2A	-219.15	internal node
E2F3	-219.009	internal node
NPLOC4	-218.657	internal node
ADAM15	-216.955	internal node
PHLDB3	-215.868	internal node
GOLGA3	-213.993	internal node
ALYREF	-213.853	internal node
MTMR2	-213.377	internal node
SDC4	-213.206	internal node
PICALM	-212.479	internal node
GOLGA2	-208.393	internal node
TNS3	-206.492	target
IFT81	-206.062	internal node
SLC1A5	-200.977	internal node
CDC23	-199.219	internal node
ISYNA1	-198.651	target
ERP44	-198.414	internal node
COL4A5	-198.292	internal node
BCAR1	-198.27	internal node
TRAP1	-194.529	internal node
STC2	-191.062	internal node
SLC12A2	-190.608	target
LACTB	-189.885	internal node
AHI1	-188.913	internal node
BMI1	-188.43	internal node
FAM117B	-185.792	internal node
NUCKS1	-185.551	internal node
ICAM1	-185.314	internal node
G3BP1	-184.152	internal node
COL5A1	-183.367	internal node
PDCD6IP	-183.169	internal node
HES1	-178.467	internal node
LPCAT4	-178.168	internal node
NCOA3	-177.844	internal node
FANCE	-177.314	internal node
TSPYL1	-177.016	internal node
SNAPIN	-176.633	target
PAXIP1	-176.615	internal node
RYK	-175.886	internal node
CTTN	-175.883	internal node
DPM1	-175.812	internal node
P3H1	-172.281	internal node
NLGN2	-171.626	internal node
MAK16	-170.874	internal node
PTTG1	-168.151	internal node
THRA	-167.4	internal node
GPC1	-167.139	internal node
YAP1	-166.348	internal node
BTAF1	-164.089	internal node
CAV1	-162.853	internal node
HSPA5	-162.736	internal node
BLOC1S6	-162.577	internal node
RHOQ	-162.423	internal node
TUBA4A	-162.168	internal node
PDE4DIP	-161.224	internal node
PTGER3	-160.882	internal node
NIFK	-159.735	internal node
PRMT6	-159.34	internal node
IRAK2	-159.159	internal node
ARMC1	-158.83	internal node
MRGBP	-158.237	internal node
TMED2	-158.047	internal node
GPRC5A	-155.952	target
TGFB1I1	-155.935	target
HIPK3	-155.465	target
CAD	-155.381	internal node
TBC1D22B	-154.892	internal node
GABARAPL2	-153.718	internal node
LAMA5	-152.686	target
OAZ1	-151.966	internal node
TAOK1	-151.002	internal node
HMGA2	-150.746	target
FGFR1OP2	-149.429	internal node
PDXK	-148.335	internal node
ATG3	-147.802	internal node
TP53INP1	-147.758	internal node
KLHDC3	-147.268	internal node
CHEK1	-146.926	internal node
LIN54	-146.636	internal node
TYK2	-145.766	internal node
TJP1	-144.318	internal node
DAZAP2	-144.281	internal node
RAD23B	-144.071	internal node
RNF150	-143.854	internal node
UBE2W	-143.263	internal node
SPIN1	-142.522	internal node
VAPA	-141.537	internal node
TLN1	-141.189	internal node
LPGAT1	-140.577	internal node
DLG3	-140.559	internal node
CYP2S1	-140.451	target
GIT1	-140.088	internal node
RERE	-139.764	internal node
PRPF3	-139.389	internal node
LARP1	-137.918	internal node
SATB2	-137.813	internal node
PHF1	-136.864	internal node
MPRIP	-134.618	target
STAU2	-134.035	internal node
NKAPD1	-133.939	internal node
WAPL	-133.577	internal node
HLA-E	-133.473	internal node
FKBP14	-132.972	internal node
ALDH1A3	-132.196	internal node
YOD1	-132.168	internal node
GCN1	-131.866	internal node
MAST3	-131.726	target
NAA15	-131.658	internal node
SGTA	-131.466	internal node
GOLIM4	-130.309	internal node
HAUS6	-128.846	internal node
ZCRB1	-128.626	internal node
DDX1	-128.593	internal node
SHROOM2	-128.297	internal node
VPS26A	-127.486	internal node
E2F6	-126.23	internal node
GHITM	-125.678	internal node
ZHX2	-125.638	internal node
TRIP6	-124.24	target
AP2M1	-124.051	internal node
PTBP2	-124.051	internal node
SH3KBP1	-123.742	internal node
NPM1	-123.729	internal node
SOCS1	-123.701	internal node
SLC18B1	-123.473	internal node
EPB41L4B	-123.289	internal node
TPM4	-121.921	internal node
UFM1	-121.901	internal node
FBXO28	-121.887	internal node
GRB10	-121.836	internal node
GEMIN2	-121.753	internal node
KAZN	-121.3	internal node
OCRL	-121.282	internal node
SERBP1	-120.724	internal node
ZCCHC3	-120.473	internal node
VDAC1	-120.227	internal node
PEX5	-120.08	internal node
PRPF8	-119.159	internal node
FABP3	-118.963	internal node
ZBTB46	-118.496	internal node
CPS1	-118.403	internal node
BPNT1	-118.403	internal node
INTS3	-118.255	internal node
LMNB1	-117.962	internal node
CCDC8	-117.79	internal node
P4HA1	-117.772	internal node
ARAP1	-117.555	internal node
SCAMP4	-117.24	internal node
TPM3	-117.116	internal node
GTF3C1	-116.985	internal node
GNE	-116.029	internal node
EIF5A	-115.89	internal node
DCK	-115.741	internal node
DVL2	-115.09	internal node
STRAP	-114.355	internal node
TOMM22	-114.172	internal node
SLC2A1	-114.055	internal node
ADAMTSL4	-113.87	internal node
P3H3	-113.702	internal node
GLYR1	-113.679	internal node
PTPRF	-113.544	internal node
B4GALT4	-113.521	internal node
KDM3B	-113.424	internal node
GIGYF1	-113.417	internal node
TGOLN2	-113.188	internal node
LAMP2	-112.888	internal node
TBP	-112.885	internal node
WBP1	-112.409	internal node
RUNX2	-112.398	target
TEAD2	-112.368	internal node
YPEL5	-112.151	internal node
MYOF	-111.925	internal node
LIG3	-111.865	internal node
ZMYND19	-111.525	internal node
KLHL3	-111.51	internal node
RPL11	-110.98	internal node
CMTM3	-110.855	internal node
ICMT	-110.727	internal node
FAM172A	-110.205	internal node
MAPK9	-109.984	internal node
PLEKHA1	-109.968	internal node
HLTF	-109.93	internal node
EXOC8	-109.822	internal node
LIN7C	-109.751	internal node
HNRNPC	-109.705	internal node
TRAM1	-109.336	internal node
ARF4	-109.074	internal node
B3GLCT	-109.032	internal node
MMGT1	-108.771	internal node
PPHLN1	-108.606	internal node
SPHK2	-108.604	internal node
GSE1	-107.588	internal node
LPCAT1	-107.515	internal node
AAR2	-107.49	internal node
PDHA1	-106.954	internal node
POLR3H	-106.812	internal node
CARD8	-106.339	internal node
NRG1	-106.076	internal node
LAMC1	-105.918	internal node
LATS2	-105.699	internal node
RAN	-105.684	internal node
TYW1	-105.675	internal node
WBP11	-105.608	internal node
PLA2G4A	-105.239	internal node
PSMD9	-105.147	internal node
PRKAR2A	-104.517	internal node
TNFRSF10C	-104.264	internal node
COL4A6	-104.249	internal node
MARCKSL1	-104.022	internal node
RBFOX2	-103.843	internal node
SHANK1	-103.801	internal node
ZC3HAV1	-103.572	internal node
IKBKB	-103.499	internal node
DNAJC8	-103.486	internal node
RAB7A	-103.4	internal node
PSMB1	-103.282	internal node
MAP2K3	-103.198	internal node
MPZL1	-103.116	internal node
TNFAIP8	-103.072	internal node
DISC1	-102.97	internal node
SHANK2	-102.893	internal node
FBXO46	-102.732	internal node
TSPAN5	-102.662	internal node
PPP3R1	-102.599	internal node
ASCC1	-102.265	internal node
WASL	-102.059	internal node
RCOR3	-102.006	internal node
PRRC1	-101.89	internal node
SPAG9	-101.79	internal node
ITGA2	-101.78	internal node
BLZF1	-101.292	internal node
TENT4A	-101.087	internal node
LRRK2	-101.051	internal node
RYBP	-101.007	internal node
TRADD	-100.929	internal node
RRP12	-100.895	internal node
AP3B1	-100.835	internal node
ITPR1	-100.523	internal node
UBE2N	-100.193	internal node
MAPK8	-100.144	internal node
BAG6	-99.8662	internal node
ARAF	-99.8416	internal node
VPS4B	-99.7678	internal node
EVL	-99.6388	internal node
RPL14	-99.5678	internal node
MT1X	-98.9532	internal node
PATL1	-98.6418	internal node
DDX11	-98.5227	internal node
ACVR1B	-98.3194	internal node
FAM110B	-98.1749	internal node
MED20	-97.6176	internal node
KLC2	-97.54	internal node
ACBD3	-97.1873	internal node
MARK2	-97.1861	internal node
COPB1	-97.018	internal node
CYP4V2	-96.9326	internal node
FOXO3	-96.8624	internal node
PPP1CA	-96.6744	internal node
HDAC4	-96.6602	internal node
DYNC1LI2	-96.5335	internal node
FAF2	-96.3823	internal node
EP300	-95.8096	internal node
POT1	-95.5963	internal node
IGFBP4	-95.3303	internal node
MTF2	-95.2041	internal node
HIF1A	-94.6869	internal node
MED9	-94.3749	internal node
ABCE1	-94.1731	internal node
HRAS	-93.9219	internal node
CDH2	-93.9093	internal node
HELLS	-93.9038	internal node
SUV39H2	-93.7787	internal node
CPM	-93.6527	internal node
NFE2L1	-93.4148	internal node
ULBP3	-93.3263	internal node
RASSF1	-93.2177	internal node
UNC119	-92.8321	internal node
ADSL	-92.8282	internal node
GABBR1	-92.7691	internal node
TMEM25	-92.7521	target
TGFB2	-92.5465	internal node
NRCAM	-92.5377	internal node
CDK7	-92.4194	internal node
YWHAE	-92.0067	internal node
TAOK2	-91.9987	internal node
CDKN1A	-91.859	internal node
TCOF1	-91.5501	internal node
CNOT10	-91.354	internal node
HNRNPK	-90.9548	internal node
PTGS2	-90.9406	internal node
ARPIN	-90.4872	internal node
RBL1	-90.2542	internal node
YBX1	-90.1282	internal node
ABL2	-89.8969	internal node
CBX6	-89.2536	internal node
YEATS4	-89.185	internal node
PFKM	-89.1655	internal node
ATP6V1A	-88.8902	internal node
DDX21	-88.8461	internal node
CIB1	-88.6154	internal node
CTSB	-88.2953	internal node
ADGRE5	-88.005	internal node
RABIF	-87.7397	internal node
MCTS1	-87.4948	internal node
AGO1	-87.3559	internal node
ILF2	-86.777	internal node
CD83	-86.6877	internal node
FHL3	-86.6229	internal node
LIMD1	-86.4294	internal node
ITSN1	-86.2439	target
COL8A1	-85.4964	internal node
VLDLR	-85.281	internal node
SYT1	-85.281	internal node
CCN1	-84.8316	internal node
CASP3	-84.8203	internal node
IL1RAP	-84.7879	internal node
GLMN	-84.6908	internal node
GNG5	-84.6627	internal node
MCM5	-84.6328	internal node
JUP	-84.5986	internal node
DCUN1D1	-84.5831	internal node
ABI1	-84.5493	internal node
TRAF4	-84.3218	internal node
CD320	-84.1896	internal node
BIRC2	-84.0724	internal node
EEA1	-83.7123	internal node
GRK5	-83.312	internal node
INF2	-83.2226	internal node
PSMD5	-83.1926	internal node
MYLK	-82.9326	internal node
KANK2	-82.9311	internal node
RPL4	-82.8691	internal node
PHKB	-82.8603	internal node
HSPE1	-82.6037	internal node
AKR1B1	-82.5646	internal node
PSMC5	-82.5568	internal node
GABARAP	-82.5423	internal node
PSMC1	-82.5121	internal node
PSMC2	-81.8287	internal node
TNPO1	-81.473	internal node
S100A13	-80.9923	internal node
HMGCS1	-80.9709	internal node
HDGFL3	-80.8201	internal node
REST	-80.6962	internal node
PTPN1	-80.3617	internal node
BLVRB	-80.346	internal node
NR1H3	-80.2604	internal node
PMVK	-80.2328	internal node
ZC3H12A	-80.222	internal node
ZEB1	-80.222	internal node
PDGFA	-80.0898	internal node
SNCAIP	-79.9425	internal node
TFPT	-79.881	internal node
TOM1	-79.8415	internal node
SYVN1	-79.7935	internal node
HNRNPM	-79.7778	internal node
EIF3CL	-79.7277	internal node
RAD23A	-79.5996	internal node
PPP2R2B	-79.5601	internal node
UBQLN4	-79.5588	internal node
SRPRA	-79.5319	internal node
ARMC8	-79.5043	internal node
PANX2	-79.4961	internal node
HMGA1	-79.4961	internal node
NCK2	-79.4588	internal node
KPNA6	-79.4394	internal node
PFKL	-79.407	internal node
PYGL	-79.407	internal node
ATP1A1	-79.3855	internal node
FBXW5	-79.3825	internal node
ENO2	-79.3738	internal node
AKT3	-79.3658	internal node
MAPK14	-79.3592	internal node
PCDHB16	-79.3183	internal node
EHD4	-79.3183	internal node
UBE2D2	-79.3113	internal node
NID2	-79.2763	internal node
GAPDH	-79.2683	internal node
DNAJA1	-79.2639	internal node
PPP2R2A	-79.2474	internal node
SIRT3	-79.2047	internal node
CYB5D2	-79.1833	internal node
CAPN1	-79.1792	internal node
TRIM68	-79.1395	internal node
PPP1R15B	-79.1366	internal node
PPIB	-79.1326	internal node
PIK3CA	-79.1082	internal node
MAP2K5	-79.0956	internal node
SIAH1	-79.0944	internal node
SF3B2	-79.0892	internal node
SMG8	-79.0739	internal node
TTLL12	-78.6364	internal node
DTX3	-77.7432	internal node
MCOLN3	-77.3844	internal node
HSPB1	-71.9883	internal node
SLC12A4	-71.6334	internal node
CHI3L1	-70.3833	internal node
EPN1	-69.4775	internal node
HDAC3	-69.0222	internal node
MTA3	-68.6413	internal node
ADAMTS4	-68.5343	internal node
RAD18	-66.0053	target
FGFR4	-62.4661	internal node
IL6ST	-62.2036	internal node
MCM2	-59.2276	internal node
RUNX1	-58.5482	internal node
TNFRSF10A	-57.6286	internal node
RB1	-54.9453	internal node
STAU1	-54.7914	internal node
MAPK3	-54.6457	internal node
EPAS1	-54.3796	internal node
CHD3	-54.3218	internal node
RRAS2	-53.7048	internal node
TFAP2A	-53.5211	internal node
MTA1	-52.4378	internal node
TIFA	-52.3809	internal node
IGFBP3	-52.2536	internal node
STAT1	-52.2466	internal node
SKP2	-52.0036	internal node
YWHAG	-51.6297	internal node
KRAS	-49.6722	internal node
VAMP8	-49.2878	internal node
TGFB1	-47.94	internal node
CTH	-47.6758	internal node
CCT4	-46.9496	internal node
NCSTN	-46.4834	internal node
ADGRL1	-46.3249	internal node
G3BP2	-45.4047	internal node
NLK	-44.9649	internal node
FLNC	-44.5256	internal node
MPP3	-44.1898	internal node
PJA2	-43.3407	internal node
CDK9	-42.824	internal node
CHD4	-42.6091	internal node
FOXL1	-42.5502	internal node
FLNA	-42.1192	internal node
AQP1	-41.1228	internal node
PRXL2A	-40.2496	internal node
CDKN1B	-40.1237	internal node
AGO2	-39.7322	internal node
NR2F1	-39.4591	internal node
PLOD3	-38.0169	internal node
CFAP298	-37.2982	internal node
DAG1	-37.1161	internal node
ATAD3B	-37.1038	internal node
CBY1	-36.4361	internal node
IRS2	-33.8512	internal node
FKBP1A	-33.3898	internal node
MAP4K4	-33.0233	internal node
BGN	-31.7673	internal node
SYNM	-31.5598	internal node
SPINT2	-31.4049	internal node
GIPC1	-30.9104	internal node
FLNB	-30.078	internal node
SLC3A2	-30.0083	internal node
VCP	-25.7205	internal node
ACTG1	-25.2126	internal node
COL7A1	-24.3412	internal node
HSP90AA1	-23.8469	internal node
LIN7A	-23.7938	internal node
BMPR2	-23.6491	internal node
CLGN	-20.9329	internal node
IRAK1	-20.7097	internal node
MAPK1	-20.2446	internal node
TMPO	-19.9804	internal node
DICER1	-18.6377	target
RNF123	-18.2602	internal node
COL5A3	-18.0133	internal node
CD63	-16.8407	internal node
INSR	-16.6385	internal node
CRKL	-16.5693	internal node
PDPK1	-16.0896	internal node
DTNBP1	-15.6483	internal node
SUMO1	-15.0851	internal node
TFAP4	-13.2919	internal node
PRKCA	-13.0661	internal node
JAK1	-12.9447	internal node
CUL7	-11.501	internal node
NOLC1	-11.035	internal node
SDC1	-9.44233	internal node
ECH1	-8.25147	internal node
HGS	-7.06921	internal node
MMP10	-6.78335	internal node
CDC37	-5.09141	internal node
TXN	-3.59227	internal node
PLK2	-3.13115	internal node
S1PR1	-3.10312	internal node
NF2	-3.07401	internal node
LGALS8	-0.779233	internal node

## Sheet: Supplementary Table4
Gene/Protein	Score_Change	Type
EGLN3	-194947	internal node
SOX2	-181934	internal node
TRIM25	-131972	internal node
MCM2	-106116	target
CDK1	-100337	target
SRC	-75192.3	internal node
RNF4	-65794.2	internal node
CDKN2A	-60208.2	target
HNRNPL	-59141.8	internal node
TCF3	-54479.8	internal node
CDC20	-52704.9	target
FLNC	-47747.1	internal node
YWHAZ	-46591.4	internal node
MKI67	-43371.8	target
E2F1	-41590.5	target
PCLAF	-38254.9	target
CTNNB1	-37967.6	internal node
NPM1	-37448.3	internal node
LEF1	-36540.5	target
PLK1	-36531.3	target
F2RL2	-34259.1	receptor
HSP90AA1	-33197.9	internal node
CANX	-32941.8	receptor
SQSTM1	-30527.1	target
CALCA	-29367.7	internal node
HSPB1	-26096.8	target
EEF1A2	-23121.8	target
GRB2	-22874.1	internal node
POU2F1	-22610.4	internal node
F2RL3	-21688.8	receptor
MOV10	-21308.6	internal node
GPC4	-20459.3	receptor
ROBO1	-19709.5	receptor
RACK1	-19190.7	receptor
HMMR	-18564.1	receptor
FGFR4	-18384.2	receptor
THY1	-18266.5	receptor
BAG6	-17711.4	internal node
TNFRSF4	-17673.1	receptor
LINGO1	-17641.6	receptor
TRIP13	-17439.7	target
PRKCD	-17405.2	target
BUB1	-17123.2	target
ITGAL	-17048.8	receptor
BRCA1	-17035.2	internal node
HSP90AB1	-16923	target
TNFRSF11A	-16594.4	receptor
SFN	-16553.1	internal node
AURKB	-16120.9	target
TRAF2	-16098.9	receptor
CALCRL	-15727	receptor
SMARCB1	-15536.5	internal node
CDC25C	-15495.8	target
RAMP2	-15436	receptor
MCHR1	-15348.2	receptor
RACGAP1	-15008.2	target
ADGRL1	-14984.4	receptor
CALR	-14801.4	internal node
PPARG	-14615.6	internal node
PIGR	-14602.7	receptor
NRCAM	-14575.7	receptor
LY96	-14532	receptor
CSPG4	-14516.5	receptor
PDGFRB	-14369.3	receptor
PRKCA	-14367.5	internal node
COPS5	-14271.2	internal node
CENPF	-14248.2	target
POU5F1	-14219.8	target
FBXO6	-14086.4	internal node
ESAM	-13951.3	receptor
CAPN2	-13833.7	target
TGFBR1	-13778.6	receptor
PKM	-13721.2	internal node
AGR2	-13717.6	receptor
CUL7	-13589.7	target
ACKR1	-13563.9	receptor
CXCR4	-13550.5	receptor
ITGA6	-13520.1	receptor
GPR35	-13491.6	receptor
CD69	-13276.4	receptor
LMNA	-13249.3	internal node
KLRB1	-13167.7	receptor
SCARF1	-13144.4	receptor
IL3RA	-13082.4	receptor
C5AR2	-13045.6	receptor
CD200	-12911.5	target
CYB561D1	-12889	target
EPHA3	-12839.3	receptor
HSPA5	-12823.9	internal node
FLT1	-12721.9	receptor
EZH2	-12720.3	target
ADGRE5	-12711.9	receptor
FZD6	-12698.7	receptor
CELSR3	-12696.3	target
IGF2BP1	-12622.4	target
HSPA4	-12596.9	target
FLT4	-12524.7	receptor
MDGA1	-12498.8	receptor
TUBA4A	-12368.7	internal node
ITGA11	-12284.3	receptor
RPSA	-12245.6	receptor
MYH4	-12184.5	target
ADCY9	-12118	receptor
MCAM	-12106	receptor
TUBA1A	-12097.3	internal node
CD44	-12065.3	receptor
STUB1	-12010.5	internal node
KCNJ4	-12004.4	receptor
TK1	-11998.8	target
ITGB3	-11994.4	receptor
TTK	-11898	target
CUL9	-11741.9	internal node
ITGAV	-11720.4	receptor
CCR7	-11711.9	receptor
PTPRU	-11598	receptor
ZMYND19	-11576.4	internal node
CLDN4	-11521.3	receptor
SMAP1	-11520.1	receptor
TRPM2	-11518.5	receptor
ACVRL1	-11508.4	receptor
TNFRSF25	-11440.4	receptor
TNFRSF21	-11439.8	receptor
NOTCH3	-11364.6	receptor
OCLN	-11347.5	receptor
CDC45	-11333.8	target
DYSF	-11326.6	receptor
SLC40A1	-11310.5	receptor
GPIHBP1	-11276.8	receptor
SKA3	-11258.1	target
ZIC2	-11247.7	target
CD151	-11192.6	receptor
CACNA1C	-11154.7	receptor
CCL5	-11146.4	internal node
GPR37	-11145.3	receptor
ROBO4	-11114.7	receptor
PDE1A	-11112.6	receptor
CDH5	-11097	receptor
KLB	-11082.7	receptor
PTPN6	-11082.5	internal node
IL17RB	-11070.8	receptor
CD36	-11067.6	receptor
PLXNA1	-11014.1	receptor
ADRA2A	-11012.7	receptor
ITGA7	-10939.1	receptor
CD2	-10914	receptor
FOXM1	-10906.6	target
LYN	-10884.6	internal node
CD3D	-10879.5	receptor
CD48	-10827.8	receptor
CHRM3	-10787.1	receptor
EDNRA	-10778.6	receptor
IL12RB1	-10764.4	receptor
PLXNC1	-10654.5	receptor
NOTCH4	-10614.7	receptor
PTPRF	-10609	receptor
FZD4	-10571.9	receptor
LPAR2	-10546.6	receptor
LCK	-10526.3	internal node
PTPRK	-10503.7	receptor
SORT1	-10376.6	receptor
TSPAN15	-10373.8	receptor
STAT1	-10352.9	internal node
LRP4	-10327.1	receptor
PLXND1	-10326.1	receptor
PTGDR2	-10314.8	receptor
UNC5B	-10308.4	receptor
IFNGR2	-10225.1	receptor
CD209	-10221.3	receptor
TNFRSF11B	-10201	receptor
PKMYT1	-10173.7	target
VLDLR	-10143.8	receptor
PTK7	-10143.4	receptor
PLXNA3	-10132.6	receptor
SPDL1	-10084.7	target
KCNQ1	-10069	receptor
CSF2RA	-10040.7	receptor
PDCD2	-10025.8	receptor
CHAF1B	-9982.12	target
IL18BP	-9978.8	receptor
TOP2A	-9891.07	target
TNFRSF10A	-9888.61	receptor
AQP1	-9876.5	receptor
CSF2RB	-9873.73	receptor
XPO1	-9698.93	internal node
PLXNA2	-9653.38	receptor
F2RL1	-9644.43	receptor
TIE1	-9555.28	receptor
ITGAM	-9546.76	receptor
NECTIN1	-9526.41	receptor
NSMCE2	-9511.11	target
TNFRSF12A	-9503.53	receptor
TSPAN17	-9480.79	receptor
SLC1A5	-9478.89	receptor
RTN4R	-9462.11	receptor
ITGA2	-9454.66	receptor
F11R	-9444.67	receptor
ITGA8	-9444.44	receptor
CD5	-9428.18	receptor
SLC37A1	-9390.2	receptor
ADGRG1	-9357.67	receptor
EPHA4	-9339.8	receptor
PLXNB1	-9334.14	receptor
IL1R2	-9330.7	receptor
IKBKE	-9330.37	internal node
PRR11	-9308.71	target
GPC1	-9261.39	receptor
TRADD	-9259.19	receptor
CBL	-9259.05	internal node
CD93	-9251.66	receptor
FGFR3	-9208.3	receptor
ZIC5	-9207.2	target
RAMP1	-9199.5	receptor
ERAP1	-9185.54	receptor
SSX1	-9180.08	target
CD63	-9174.15	receptor
PI3	-9141.48	target
THSD7B	-9121.01	target
IL27RA	-9107.26	receptor
SHTN1	-9093.68	target
RYK	-9089.26	receptor
GOLM1	-9085.7	target
CD47	-9013.56	receptor
SCARB1	-8972.99	receptor
SPN	-8968.81	receptor
IL18	-8953.4	internal node
HLA-F	-8911.68	receptor
AURKA	-8889.2	target
PECAM1	-8880.29	receptor
PDZK1IP1	-8878.63	target
RANBP9	-8864.22	internal node
RHBDF2	-8860.97	receptor
CD79A	-8852.25	receptor
ALOX5	-8839.14	receptor
AGER	-8834.56	receptor
KDR	-8833.84	receptor
BUB1B	-8825.57	target
ERBB3	-8790.05	receptor
FZD7	-8783.7	receptor
PTPRM	-8783.23	receptor
ALCAM	-8780.94	receptor
CD53	-8779.7	receptor
NEO1	-8771.92	receptor
ANTXR1	-8768.08	receptor
LRP10	-8734.85	receptor
SMC3	-8732.75	internal node
BCAM	-8723.66	receptor
APLNR	-8684.6	receptor
TFRC	-8674.01	receptor
KHDC4	-8671.07	target
SMO	-8647.89	receptor
ADIPOR1	-8634.49	receptor
FCGR2A	-8613.55	receptor
MAD2L1	-8567.83	target
CD72	-8541.02	receptor
ITGA3	-8529.53	receptor
ASPM	-8527.38	target
TMPRSS6	-8465.51	receptor
HSPA8	-8449.11	internal node
RANBP10	-8435.69	internal node
AKR1B15	-8400.77	target
SEMA5B	-8353.34	target
BDKRB2	-8351.86	receptor
ATRN	-8345.07	receptor
UBR5	-8321.34	internal node
SGO2	-8299.09	target
HDAC1	-8292.98	internal node
PROCR	-8288.49	receptor
AHCYL1	-8280.42	internal node
CD74	-8270.34	receptor
MAGEA12	-8270.12	internal node
SIX1	-8256.23	target
CENPM	-8219.22	target
LPL	-8202.62	internal node
PSMD2	-8201.75	target
PTPRG	-8162.2	receptor
PLCG1	-8110.15	internal node
NCAPD2	-8100.89	target
F2R	-8053.91	receptor
DAPK2	-8034.71	target
SSUH2	-8006.51	target
FGFR2	-7963.47	receptor
ITGB5	-7955.63	receptor
ECT2	-7953.46	target
FAM133A	-7935.44	target
CSNK2B	-7906.14	internal node
MSX1	-7872.83	target
MAPT	-7801.34	target
CIP2A	-7798.43	target
PTPRC	-7794.19	receptor
HFE	-7766.5	receptor
SULT1C2	-7744.78	target
KCNE3	-7721.57	target
NFKBIE	-7709.07	target
ELFN2	-7703.65	target
KRT23	-7696.19	target
CASTOR3	-7686.44	target
CEP72	-7685.81	target
ITGA5	-7655.93	receptor
EPHB2	-7643.42	receptor
CD33	-7631.51	receptor
COL1A1	-7608.99	target
HNRNPU	-7592.7	internal node
TWF2	-7556.78	target
IGF1R	-7548.75	receptor
MAPK3	-7509.31	internal node
GFI1	-7485.54	target
CCDC112	-7466.67	target
PLGRKT	-7461.62	receptor
IQGAP3	-7418.95	target
NECTIN2	-7393.93	receptor
TSPAN14	-7378.01	receptor
CAV1	-7377.33	receptor
ABCC10	-7371.69	target
IL2RG	-7326.05	receptor
SELL	-7280.32	receptor
CENPA	-7247.7	target
EPS8L3	-7234.24	target
TRAF3	-7226.8	receptor
SPC25	-7183.63	target
RNF5	-7179.45	internal node
RFC1	-7170.96	target
MSC	-7160.36	target
CKAP2L	-7153.34	target
MPZ	-7132.06	target
CENPH	-7092.63	target
TDGF1	-7079.69	target
ITGB4	-7079.34	receptor
NINL	-7062.61	internal node
MVD	-7056.6	target
CCR5	-7054.01	receptor
TPM2	-7039.45	target
CD46	-7020.6	receptor
EZR	-6999.81	receptor
ITGA4	-6990.24	receptor
KNTC1	-6964.38	target
CENPU	-6948.46	target
RASGRF2	-6935.66	target
CD247	-6920.9	receptor
GCNT3	-6907.15	target
UCHL1	-6891.97	target
DNA2	-6874.24	target
CKS1B	-6841.06	target
CD40	-6840.04	receptor
CDH15	-6830.67	target
HSF4	-6818.47	target
TEDC2	-6792.65	target
TTC39A	-6788.56	target
GPC3	-6757.77	target
PCNA	-6754.69	internal node
CCNA2	-6735.15	target
TUBG1	-6734.41	internal node
CDC6	-6731.62	target
CIART	-6674.89	target
LGALS4	-6665.05	target
KIFC1	-6659.78	target
PDIA2	-6653.81	target
LGALS3BP	-6649.7	internal node
PFKFB4	-6643.97	target
BCAN	-6636.97	target
ARHGAP11A	-6585.42	target
VNN2	-6584.41	target
RASSF1	-6581.85	internal node
PTK2	-6565.73	internal node
CCNB2	-6562.11	target
PLP2	-6558.86	target
NES	-6542.07	target
DEPDC1	-6534.38	target
ZNF607	-6529.84	target
GJC1	-6520.36	target
NCAPG	-6493.39	target
GINS1	-6492.25	target
IL7R	-6466.51	receptor
FLNA	-6464.14	internal node
SLC44A5	-6400.15	target
S100P	-6389.91	target
TRIM16L	-6385.38	target
SPATC1L	-6339.03	target
EPHA1	-6325.03	receptor
THBS4	-6309.85	target
SOWAHA	-6300.71	target
C4ORF48	-6281.37	target
TEX264	-6281.37	internal node
ADTRP	-6270.58	target
ZNF253	-6268.34	target
YEATS2	-6256.31	target
NQO1	-6250.27	target
COCH	-6249.29	target
ESM1	-6248.74	target
PPP1CA	-6248.03	internal node
LRRC1	-6245.46	target
MDFI	-6233.74	target
CDCA7	-6214.35	target
CLCN2	-6201	target
INAVA	-6174.57	target
CBX2	-6162.81	target
TCF19	-6159.97	target
IKBKG	-6151.11	internal node
PSPH	-6140.92	target
HLA-A	-6137	internal node
PLXDC1	-6120.74	target
NELFE	-6112.64	target
TNFRSF14	-6110.31	receptor
RANBP17	-6108.5	target
IL32	-6086.09	target
MAGEA1	-6076.61	target
MXD3	-6067.78	target
SCNM1	-6041.34	target
CASTOR2	-6025.83	target
BIRC5	-6009.2	target
FZR1	-5991.81	internal node
ZSCAN31	-5984.48	target
CTSA	-5978.23	target
LGALS1	-5951.97	internal node
SLC6A9	-5938.12	target
MCM5	-5923.19	target
SLC50A1	-5913.81	target
TRIM16	-5912.75	target
ERICH5	-5906.04	target
NCSTN	-5899.19	receptor
TRIM45	-5858.71	target
GABRD	-5816.93	target
MSN	-5804.91	receptor
PSMD10	-5791.32	target
MUC13	-5788.52	target
TJP1	-5764.25	internal node
CDKN3	-5757.83	target
TERT	-5750.52	internal node
MCM6	-5741.22	target
RPL26L1	-5726.92	internal node
CPXM1	-5724.6	target
INKA2	-5708.59	target
NUF2	-5701.62	target
ARHGEF39	-5697.11	target
MAGED1	-5674.25	receptor
AKR1B10	-5656.74	target
TINAG	-5642.66	target
KIF2C	-5615.52	target
ENO1	-5603.55	internal node
NFKB2	-5588.55	target
DEPDC1B	-5582.78	target
NXF1	-5579.54	internal node
ANXA2P2	-5575.04	target
TTC9	-5540.64	target
CLIC3	-5540.39	target
WDR24	-5510.71	internal node
KIF18B	-5504.74	target
MMP11	-5502.64	target
COX4I2	-5479.33	target
SBSPON	-5477.76	target
SGO1	-5470.44	target
MYBL2	-5470.43	target
KIFC2	-5466.8	target
PTP4A3	-5357.38	target
TGFB1	-5348.13	internal node
ADM2	-5346.61	target
MMP14	-5342.73	target
OSGIN1	-5339.22	target
CD24	-5321.5	target
EXO1	-5311.98	target
STC2	-5295.37	target
TRIM31	-5282.97	target
MIR4435-2HG	-5281.83	target
DBN1	-5270.53	target
BICDL1	-5259.77	target
KSR1	-5258.81	internal node
CDCA2	-5241.89	target
CPNE7	-5235.99	target
FAT1	-5224.97	target
POP1	-5199.17	internal node
SNCG	-5185.27	target
CD34	-5175.8	target
KDELR3	-5159.37	target
ELOC	-5156.15	internal node
FBLIM1	-5154.85	target
SLC6A8	-5140.34	target
RAD51AP1	-5127.23	target
GTF2IRD1	-5127.19	target
GMNN	-5123.6	target
DSCC1	-5115.85	target
CCL20	-5104.92	target
KIF21B	-5085.67	target
DVL2	-5082.98	internal node
SKA1	-5074.05	target
LCN2	-5072.64	target
NDUFA4L2	-5067.63	target
TSC1	-5041.94	target
CHTF18	-5041.88	target
PLVAP	-5036.35	target
DLGAP5	-5036.33	target
B4GALNT1	-5036.17	target
CENPL	-5027.68	target
CDKN2C	-5006.93	target
CREB3	-5002.4	internal node
CDCA5	-4989.62	target
CCDC80	-4955.2	target
CCDC28B	-4950.44	target
PHPT1	-4943.09	target
ZIC4	-4922.47	target
DPEP1	-4921.52	target
HDAC3	-4895.83	internal node
HJURP	-4890.67	target
DAP3	-4879.61	internal node
CDKN2B	-4879.45	target
NIN	-4878.06	target
BANP	-4873.91	internal node
CLSPN	-4858.94	target
AMFR	-4848.8	receptor
AMDHD2	-4842.97	target
SUSD2	-4827.45	target
SFRP4	-4818.12	target
RAB11FIP4	-4810.58	target
CCT2	-4793.22	internal node
JRK	-4777.03	target
RHBDF1	-4747.99	target
SDK2	-4744.82	target
SEMA3F	-4732.09	target
RNF213	-4731.54	target
WNT4	-4729.42	target
NECAB3	-4723.51	target
TMC5	-4723.21	target
MAX	-4708.25	internal node
TESMIN	-4701.39	target
CENPE	-4686.99	target
MRPS18A	-4679.89	target
ENPP2	-4678.78	target
WDHD1	-4660.43	target
CENPW	-4644.28	target
EPPK1	-4644.2	internal node
CCL28	-4643.62	target
TMEM216	-4641.01	internal node
TROAP	-4640.36	target
IQCB1	-4627.69	internal node
LDLRAD1	-4602.1	target
BIRC3	-4597.6	target
DTL	-4590.54	target
CDH24	-4585.99	target
MOXD1	-4579.74	target
ARRDC2	-4572.89	target
IGSF3	-4553.12	target
AP1M2	-4538.36	target
CDCA3	-4536.37	target
SCRIB	-4535.71	internal node
ASF1B	-4533.55	target
CCNF	-4533.41	target
POLR2C	-4532.78	internal node
TMEM184B	-4531.4	target
PLPP2	-4529.6	target
ANXA2	-4523.1	target
HSPB8	-4514.85	target
TBP	-4512.26	internal node
ACSL4	-4495.97	target
SP1	-4489.12	internal node
SQLE	-4478.59	target
CDT1	-4475.63	target
HMGA1	-4469.06	internal node
LYZ	-4466.32	target
STMN1	-4451.69	target
PBK	-4449.97	target
KIF4A	-4427.1	target
SOGA1	-4426.41	target
RPS6KL1	-4401.94	target
FOXD2	-4385.28	target
RUVBL1	-4382.38	internal node
HKDC1	-4367.46	target
MELK	-4364.3	target
TYMS	-4315.49	target
UTP14A	-4315.26	internal node
MMP17	-4309.93	target
RECQL4	-4303.64	target
RAB3B	-4286.91	target
RRAGD	-4286.83	internal node
UBE2I	-4274.38	internal node
ANKRD29	-4265.5	target
GPR158	-4262.01	target
IGF2BP2	-4260.46	target
CCNJL	-4259.27	target
MDK	-4230.39	target
CDC7	-4216.1	target
FAM83D	-4210.52	target
STK39	-4206.64	target
RHOC	-4199.65	target
ENAH	-4183.94	target
PAQR4	-4181.72	target
P4HA2	-4175.19	target
OSBPL3	-4164.66	target
RASL12	-4159.16	target
NDC80	-4152.16	target
CEP55	-4147.06	target
RAD18	-4128.96	target
REEP4	-4126.07	internal node
SPP1	-4116.76	target
NEDD4	-4113.9	internal node
UNKL	-4107.4	target
SMC2	-4102.58	internal node
UBE2C	-4090.38	target
ANLN	-4086.61	target
TRIP6	-4066	internal node
GNAL	-4048.87	target
GAREM2	-4041.53	target
CHEK1	-4036.42	target
JAG2	-4018.63	target
MSH2	-4003.52	target
PPP6R1	-3999.46	internal node
RAD51	-3998.64	target
UBE2T	-3983.37	target
KCNN3	-3967.21	target
B3GNT3	-3965.38	target
ORC1	-3944.99	target
ORC6	-3935.74	target
AKR1C3	-3930.86	target
MSTO1	-3926.27	target
MRAP2	-3923.27	target
TOMM40L	-3916.18	target
BSPRY	-3901.89	target
TAF9	-3897.11	target
BTNL8	-3891.44	internal node
FAM111B	-3878.88	target
ARHGAP33	-3872.66	target
CGRRF1	-3870.16	internal node
RRM2	-3869.38	target
RUSC1	-3848.42	target
MVP	-3848.11	target
BAG2	-3842.36	internal node
SRPK2	-3838.64	internal node
ARHGEF16	-3835.68	target
GRK6	-3833.97	target
TTC13	-3833.07	target
KDM1A	-3830.84	internal node
PGF	-3824.12	target
DNAJC6	-3819.85	target
POC5	-3803.9	target
CEP131	-3756.48	target
SNORC	-3751.31	target
TACC3	-3749.1	target
INPPL1	-3745.18	internal node
FOXS1	-3743.6	target
BCAT2	-3731.03	target
RSRP1	-3730.04	target
TPX2	-3690.47	target
GTSE1	-3683.66	target
PRPF3	-3681.15	target
DENND2C	-3679.99	target
WDR76	-3674.88	target
NCAPH	-3672.23	target
CYCS	-3661.26	internal node
FYTTD1	-3659.25	internal node
PABPC1L	-3635.14	target
SCN4B	-3626.33	target
S100A14	-3618.85	target
RASEF	-3614.44	target
INCENP	-3611.75	target
SNHG3	-3604.17	target
PARD3	-3598.37	internal node
ZNF320	-3597.65	target
EDIL3	-3587.56	target
E2F2	-3574.29	target
COL5A3	-3567.09	target
MMP2	-3559.59	internal node
CHML	-3558.89	target
DAXX	-3554.49	internal node
PODXL	-3549.44	target
GNAZ	-3530.24	target
CDC5L	-3528.26	internal node
ADAM15	-3511.63	target
NEK2	-3504.02	target
COL4A1	-3476.24	target
DTNA	-3468.64	target
CKAP4	-3467.21	internal node
KIFAP3	-3465.07	internal node
SET	-3449.89	internal node
MCM3	-3430.65	target
MEA1	-3419.65	target
TRAIP	-3408.55	target
KNL1	-3390.01	internal node
KIF20A	-3382.8	target
GBP2	-3377.5	target
SPC24	-3363.45	target
UCK2	-3350	target
DCTN1	-3338.47	internal node
FANCA	-3333	internal node
UHRF1	-3322.68	target
BRIX1	-3301.24	internal node
FAM118B	-3292.96	internal node
HDAC11	-3288.41	target
RELA	-3275.49	internal node
ZWINT	-3253.6	target
PDGFA	-3251.09	target
MAP2	-3236.02	target
COL4A2	-3231.59	target
KIF23	-3231.43	target
SNHG1	-3211.75	target
PKN3	-3190.65	target
KIF11	-3170.06	target
PTTG1	-3153.66	target
NUDT1	-3138.96	target
RAC1	-3138.82	internal node
ATAD2	-3129.35	target
PON2	-3122.45	internal node
MCM4	-3083.36	target
MICAL1	-3068.85	target
VCP	-3039.88	internal node
THBS3	-3021.18	internal node
TCF4	-3007.97	internal node
TIAL1	-2998.94	internal node
PDLIM7	-2989.32	target
HMGB2	-2978.84	target
BCL11A	-2972.06	target
PHF19	-2963.42	target
WDR62	-2960.05	target
EEF2KMT	-2948.82	target
PPP1CC	-2948.74	internal node
MLH1	-2947.85	internal node
RPS6KA1	-2945.34	target
TAGLN2	-2934.95	internal node
NFATC1	-2924.4	internal node
ZNF43	-2899.52	target
SLC2A1	-2867.49	internal node
VHL	-2865.12	internal node
FANCI	-2854.23	target
FANCD2	-2845.97	target
CASR	-2770.7	internal node
PRKDC	-2747.43	internal node
POLR2H	-2646.88	target
HK1	-2643.16	internal node
SNW1	-2611.69	internal node
RPN2	-2599.82	internal node
LARP1	-2596.65	internal node
SF3B1	-2576.01	internal node
GALNT18	-2572.66	target
HELLS	-2506.93	target
ARMC8	-2501.35	internal node
XRCC3	-2478.78	target
PSMB3	-2462.48	internal node
CDCA8	-2453.92	target
GFER	-2446.39	internal node
PCSK9	-2444.06	target
PRDM1	-2420.97	internal node
SNRPC	-2384.91	target
CAPNS1	-2381.61	internal node
CDC73	-2376.52	internal node
FHL3	-2364.8	internal node
TNIP2	-2341.5	internal node
COPS6	-2317.94	internal node
STIL	-2312.84	target
PSMD4	-2300.29	internal node
GCN1	-2297.84	internal node
DNAJB11	-2272.74	target
CSTA	-2262.94	internal node
ZNF703	-2258.77	internal node
MAGED2	-2226.18	internal node
CCNB1	-2223.83	target
PTTG1IP	-2198.7	internal node
UBP1	-2174.95	internal node
TNPO3	-2161.27	internal node
TMEM131	-2159.43	internal node
MAML1	-2157.13	internal node
HSF1	-2123.12	internal node
RFX5	-2116.27	target
GATA2	-2101.11	internal node
PIAS4	-2098.06	internal node
NDC1	-2086.23	internal node
RFC4	-2079.78	target
ACIN1	-2063.2	internal node
ORC4	-2057.11	internal node
ANXA1	-2043.54	internal node
MAP3K1	-2042.75	internal node
ETS1	-2031.2	internal node
ERBB2	-1992.01	receptor
MAP3K7	-1982.67	internal node
FBXL18	-1971.8	target
OGT	-1963.4	internal node
SGTB	-1960.19	internal node
SDCBP2	-1948.96	internal node
ADAM10	-1941.7	internal node
RAE1	-1921.74	internal node
HIF1AN	-1891.35	internal node
PDCD6IP	-1886.62	internal node
CGN	-1863.16	internal node
BSG	-1856.18	internal node
MTA3	-1850.03	internal node
LDOC1	-1843.61	internal node
GID8	-1826.17	internal node
SPAG5	-1815.75	internal node
IRAK1	-1810.67	internal node
SMAD2	-1783.71	internal node
TUT1	-1772	internal node
ATP1B3	-1767.98	internal node
UBE2D2	-1758.18	internal node
DPF2	-1747.61	internal node
KPNB1	-1743.41	internal node
TIMMDC1	-1743.14	internal node
GLMN	-1739.54	internal node
ZNF589	-1725.09	internal node
EMD	-1721.18	internal node
PYGB	-1717.37	internal node
VDR	-1710.91	internal node
NRDC	-1710.1	internal node
HOXC4	-1708.24	internal node
NFYA	-1707.31	internal node
SYT1	-1697.29	internal node
CCDC47	-1682.41	internal node
PIK3CA	-1681.4	internal node
RXRB	-1669.62	internal node
UBAP2	-1660.86	internal node
UBQLN4	-1653.3	internal node
KAT5	-1652.15	internal node
CNTRL	-1649.71	internal node
CASP8	-1648.64	internal node
GORASP1	-1645.58	internal node
DNM1	-1627.77	internal node
GABRE	-1623.55	internal node
SHC1	-1604.81	internal node
MRPL4	-1589.52	internal node
MTCH2	-1587.27	internal node
CRELD2	-1577.8	internal node
LRIF1	-1571.13	internal node
VCAN	-1567.43	internal node
PMP22	-1562.77	internal node
ATR	-1562.21	internal node
PPIA	-1559.04	internal node
HSPA1A	-1557.16	internal node
PRKAR2A	-1548.02	internal node
SAMD1	-1541.79	internal node
TIMM44	-1537.68	internal node
NFYB	-1536.59	internal node
RANGAP1	-1536.09	internal node
COPG2	-1535.66	internal node
RASA1	-1534.1	internal node
NAT14	-1532.37	internal node
ZFP41	-1513.74	internal node
SH3PXD2A	-1494.03	internal node
ATP13A2	-1459.57	internal node
WASHC2A	-1459.15	internal node
SCFD1	-1455.57	internal node
NFATC4	-1454.71	internal node
SART3	-1435.55	internal node
ZCCHC9	-1433.05	target
RAD21	-1429.58	internal node
SOAT1	-1413.5	internal node
TRAF1	-1405.14	internal node
IL16	-1401.05	internal node
FOXC1	-1401.01	internal node
VWF	-1388.77	internal node
TYW3	-1378.12	internal node
NRF1	-1364.58	internal node
SDCBP	-1360.43	internal node
ARID3A	-1353.29	internal node
PDAP1	-1344.46	internal node
CEP63	-1343.89	internal node
TFCP2	-1340.31	internal node
MED22	-1333.69	internal node
CTNNA1	-1330.71	internal node
EVPL	-1319.04	internal node
FDFT1	-1295.46	internal node
RPS27	-1292.69	internal node
HDAC7	-1289.17	internal node
SMARCD2	-1284.94	internal node
ATP6V0D1	-1283.79	internal node
ANKLE2	-1283.53	internal node
PRAME	-1279.56	internal node
CDC37	-1274.14	internal node
TMEM63A	-1267.6	internal node
CASP3	-1250.21	internal node
PNPLA6	-1240.98	internal node
STIM1	-1237.17	internal node
GGA1	-1235.73	internal node
MTCH1	-1234.71	internal node
SEPHS1	-1231.02	internal node
IRF3	-1230.31	internal node
INTS1	-1224.37	internal node
ST8SIA4	-1222.96	internal node
JKAMP	-1222.21	internal node
ATP5MF	-1218.48	internal node
SHARPIN	-1206.3	internal node
PIAS1	-1200.03	internal node
GLRX3	-1197.28	internal node
CAPN1	-1194.51	internal node
SIRT6	-1194.36	internal node
ATAD3B	-1193.43	internal node
ZNF787	-1189.04	internal node
APC	-1184.66	internal node
CYLD	-1182.72	internal node
NEIL3	-1175.49	internal node
GPATCH4	-1175.49	internal node
ATP5PB	-1174.67	internal node
AUP1	-1163.84	internal node
KIAA1549	-1161.2	internal node
ETV3	-1158.55	internal node
TNFSF10	-1157.09	internal node
SOX4	-1156.52	internal node
NR2F2	-1154.84	internal node
HLA-C	-1154.71	internal node
EXOSC5	-1150.07	internal node
EHMT2	-1146.36	internal node
HSF2	-1146.06	internal node
COPG1	-1144	internal node
CTNND1	-1142.19	internal node
UBAP2L	-1139.52	internal node
HERC2	-1135.3	internal node
WDR26	-1131.03	internal node
PPP2CA	-1125	internal node
ATP6V1H	-1124.87	internal node
SLC39A10	-1121	internal node
RBBP4	-1117.24	internal node
SLC7A1	-1116.71	internal node
TEAD1	-1113.98	internal node
GGA3	-1109.5	internal node
PRKCB	-1108.3	internal node
LSM8	-1103.65	internal node
DNAJB6	-1099.86	internal node
ACTR5	-1091.27	internal node
MRPL9	-1089.26	internal node
ACTL6A	-1072.97	internal node
ZW10	-1057.95	internal node
PHB	-1057.15	internal node
SPATS2L	-1054.55	internal node
WDR48	-1048.31	internal node
PPP1R9B	-1044.9	internal node
OSBP2	-1041.09	internal node
PI4KB	-1035.93	internal node
ADSL	-1031.53	internal node
PWP1	-1027.97	internal node
GNB1	-1024.74	internal node
BRD7	-1018.97	internal node
RPP30	-1018.95	internal node
TMEM218	-1018.67	internal node
CTTN	-1015.72	internal node
SPCS2	-1014.05	internal node
MAPKAPK2	-1011.66	internal node
QSER1	-1009.82	internal node
UGGT1	-1009.24	internal node
KDM3B	-1005.41	internal node
TMEM17	-1005.01	internal node
MYH9	-1004.49	internal node
LOXL4	-1004.48	internal node
COL8A1	-987.601	internal node
MRPS22	-978.327	internal node
SRI	-977.663	internal node
CASP1	-976.468	internal node
AP3D1	-975.976	internal node
DCP2	-974.135	internal node
THEM6	-965.672	internal node
B4GALT2	-965.142	internal node
CHD3	-963.325	internal node
RMND5B	-956.297	internal node
LGALS3	-951.765	internal node
TMEM147	-946.511	internal node
ARL2	-937.918	internal node
SMURF2	-936.191	internal node
PPP2R5D	-935.923	internal node
GJA1	-933.266	internal node
PRKAG1	-925.517	internal node
DERL1	-925.456	internal node
DDX31	-924.146	internal node
SAPCD2	-923.721	internal node
FKBP1A	-922.822	internal node
TAB1	-922.747	internal node
AARS2	-921.247	internal node
LYAR	-917.183	internal node
DNM2	-916.823	internal node
SMN1	-910.175	internal node
ARNTL2	-908.874	internal node
GABARAPL2	-908.081	internal node
INTS3	-908.079	internal node
HINT1	-906.686	internal node
ORC5	-906.49	internal node
ZSCAN26	-906.439	internal node
DCTN2	-900.778	internal node
ATP2B4	-900.655	internal node
SCAMP3	-898.909	internal node
VPS25	-897.896	internal node
BRK1	-896.52	internal node
PSMA3	-893.616	internal node
JAK3	-890.133	internal node
PPP2R1B	-889.047	internal node
LENG8	-885.104	internal node
TUSC3	-880.537	internal node
FOXK2	-879.99	internal node
EIF2B3	-871.666	internal node
ZNF131	-870.907	internal node
JAM2	-868.774	internal node
ZNF696	-866.256	internal node
SNAPIN	-863.087	internal node
ATP5IF1	-862.921	internal node
IRF7	-860.822	internal node
SAE1	-860.362	internal node
E2F4	-857.228	internal node
KIF20B	-852.908	internal node
KMT5A	-851.763	internal node
MTMR3	-851.411	internal node
ARFGEF2	-848.733	internal node
ARHGEF17	-847.63	internal node
ZNF669	-847.018	internal node
KPNA2	-844.269	internal node
HDAC2	-843.503	internal node
EXOC2	-842.16	internal node
NSF	-841.498	internal node
LRPAP1	-841.211	internal node
TCOF1	-840.989	internal node
SMARCD1	-840.529	internal node
XPO4	-840.164	internal node
PTMA	-838.902	internal node
PIH1D1	-837.063	internal node
EFTUD2	-837.023	internal node
SAP130	-833.642	internal node
CCDC93	-832.44	internal node
APEX1	-831.921	internal node
SLC33A1	-830.831	internal node
EHD4	-829.753	internal node
HCFC1	-829.674	internal node
CD2BP2	-827.139	internal node
RALBP1	-826.873	internal node
IMPDH2	-825.634	internal node
S100A9	-825.165	internal node
FIP1L1	-824.313	internal node
CORO7	-822.154	internal node
FAM122B	-821.655	internal node
MAEA	-820.882	internal node
ATRIP	-815.872	internal node
HDAC4	-815.489	internal node
CEACAM1	-814.82	internal node
PSMD9	-814.617	internal node
DHX37	-811.847	internal node
SUGP1	-810.62	internal node
ACACA	-809.839	internal node
RBM3	-809.138	internal node
SIN3B	-805.385	internal node
GANAB	-803.693	internal node
TNK2	-801.715	internal node
OCRL	-801.49	internal node
GNPAT	-797.88	internal node
TP53BP1	-795.424	internal node
HSPA12A	-792.88	internal node
KRBA1	-790.822	internal node
FUBP1	-790.5	internal node
TOX4	-789.524	internal node
HYOU1	-788.501	internal node
UBE2S	-786.488	internal node
TMC6	-783.371	internal node
GNL3L	-779.154	internal node
EYA3	-778.767	internal node
DVL1	-778.258	internal node
DNAJA2	-777.397	internal node
RALGDS	-776.309	internal node
NT5C3A	-775.931	internal node
PDCL	-774.041	internal node
FN3KRP	-774.008	internal node
COMMD3	-770.721	internal node
KLC4	-770.126	internal node
SGTA	-767.857	internal node
BAIAP2L1	-767.033	internal node
UBR4	-766.31	internal node
HLA-DQA1	-764.409	internal node
RUVBL2	-764.01	internal node
DDX42	-762.191	internal node
ACP1	-762.134	internal node
PRKAB2	-759.876	internal node
CHEK2	-759.14	internal node
SNX17	-758.854	internal node
NRROS	-758.393	internal node
EIF3I	-758.238	internal node
SSB	-755.525	internal node
CHD7	-755.084	internal node
CDC42	-755.018	internal node
TFDP1	-754.583	internal node
PRKCSH	-753.662	internal node
ABHD14A	-753.475	internal node
PPIB	-752.763	internal node
DNAJC19	-751.314	internal node
KCTD17	-751.239	internal node
STX18	-749.795	internal node
PTPN23	-749.026	internal node
ANAPC5	-748.745	internal node
USP1	-747.049	internal node
PSMB9	-746.369	internal node
MCRS1	-746.205	internal node
TNRC18	-744.594	internal node
BAD	-743.174	internal node
PRCC	-742.608	internal node
RMI2	-742.596	internal node
GATAD2B	-741.069	internal node
MEIS2	-740.508	internal node
ZNF205	-738.873	internal node
KDM4A	-738.32	internal node
SRSF2	-736.963	internal node
ASPH	-736.952	internal node
ZHX1	-736.886	internal node
HDGF	-736.06	internal node
CD109	-735.425	internal node
C19ORF25	-735.223	internal node
PIP5K1A	-735.022	internal node
PPIE	-734.861	internal node
COL5A1	-734.394	internal node
AKR1C2	-734.391	internal node
PARK7	-734.174	internal node
ZNF646	-734.154	internal node
ATP2A3	-733.757	internal node
SNX3	-733.666	internal node
RAB6B	-733.589	internal node
DHCR24	-733.095	internal node
FAM189B	-732.541	internal node
APBB1	-731.207	internal node
CAP2	-730.098	internal node
ZPR1	-729.807	internal node
BPTF	-729.624	internal node
TARDBP	-729.494	internal node
CDC34	-728.409	internal node
NPLOC4	-727.116	internal node
PSMA5	-727.075	internal node
LUC7L2	-726.695	internal node
RABGEF1	-725.89	internal node
SLC29A1	-724.738	internal node
CMTM3	-723.091	internal node
FAF2	-722.424	internal node
DHX57	-721.125	internal node
KLC2	-721.068	internal node
TONSL	-719.974	internal node
SLC7A11	-719.776	internal node
LZTS2	-719.569	internal node
USP14	-717.545	internal node
SH3GLB1	-717.222	internal node
CDYL	-716.6	internal node
PCDH12	-715.935	internal node
LRRC45	-715.911	internal node
AKTIP	-715.411	internal node
GNAI2	-715.048	internal node
CD58	-715.028	internal node
TELO2	-714.891	internal node
SNRNP200	-714.157	internal node
ALG13	-714.129	internal node
NFASC	-713.836	internal node
CKAP5	-713.81	internal node
GLRB	-713.244	internal node
NCL	-713.23	internal node
ATP5F1C	-712.707	internal node
PLCB3	-712.004	internal node
NIF3L1	-710.197	internal node
LSS	-709.756	internal node
NME4	-709.474	internal node
NOMO1	-709.225	internal node
GSN	-709.105	internal node
SGF29	-708.985	internal node
APLN	-708.505	internal node
SMG1	-708.076	internal node
VEGFB	-707.98	internal node
CLTA	-707.525	internal node
RPL7A	-706.908	internal node
LLGL1	-706.659	internal node
VAC14	-706.125	internal node
ANAPC11	-705.814	internal node
CCNC	-705.491	internal node
CPLX2	-705.365	internal node
LAS1L	-705.286	internal node
PPP2R5C	-705.032	internal node
PPAT	-704.505	internal node
CKS2	-703.939	internal node
DOCK8	-703.312	internal node
GPRIN1	-702.991	internal node
CCND3	-702.584	internal node
GNL3	-701.347	internal node
FKBP4	-701.26	internal node
CSTF2	-701.005	internal node
HTRA1	-699.472	internal node
SH3GL1	-699.391	internal node
SIPA1L3	-699.206	internal node
LIN9	-697.856	internal node
ELOA	-697.591	internal node
IPO9	-697.589	internal node
ZMYM2	-697.416	internal node
GPN3	-696.98	internal node
MTREX	-696.88	internal node
COPA	-696.504	internal node
TRMU	-695.931	internal node
COL14A1	-693.408	internal node
PLEC	-693.2	internal node
PACS2	-693.076	internal node
TMPRSS3	-693.043	internal node
SRP72	-692.44	internal node
NFE2L1	-692.373	internal node
DNAJC9	-692.055	internal node
RNF25	-691.754	internal node
C15ORF39	-689.718	internal node
RHBDL1	-689.114	internal node
MAPKAP1	-688.526	internal node
ZAP70	-688.255	internal node
GTF2B	-687.977	internal node
DCAF7	-687.296	internal node
AATK	-686.984	internal node
FAM53C	-686.848	internal node
SYNE4	-686.652	internal node
IPO13	-686.544	internal node
ADAMTS4	-686.444	internal node
ITPA	-686.057	internal node
LRFN1	-685.145	internal node
RPS11	-685.111	internal node
UTRN	-685.076	internal node
SLC9A3R1	-684.797	internal node
FAM124B	-684.735	internal node
MAPK13	-684.307	internal node
NDUFS2	-684.007	internal node
BRMS1	-683.553	internal node
PKP4	-681.94	internal node
PCOLCE	-681.831	internal node
ABLIM1	-681.768	internal node
RAB3IP	-681.379	internal node
APOLD1	-681.052	internal node
SNX27	-681.047	internal node
NRN1	-680.817	internal node
TRIM65	-680.805	internal node
HSPBP1	-679.87	internal node
EXOSC2	-679.651	internal node
PNMA1	-679.53	internal node
CLIC1	-678.856	internal node
HARS2	-678.683	internal node
GRAMD1A	-678.043	internal node
MARCKS	-677.97	internal node
COTL1	-677.772	internal node
MTMR14	-677.076	internal node
RELB	-676.924	internal node
SMARCC2	-676.531	internal node
SAP18	-676.436	internal node
POF1B	-676.212	internal node
PTGFRN	-676.197	internal node
HSD17B14	-675.869	internal node
ACOT9	-675.839	internal node
HSPH1	-675.568	internal node
TNIP1	-675.507	internal node
INTS7	-675.489	internal node
DDAH2	-675.468	internal node
BECN1	-675.411	internal node
SNRPA1	-675.316	internal node
UBE2E1	-674.823	internal node
BCAP31	-674.659	internal node
TRIM32	-674.438	internal node
SRP14	-674.423	internal node
LRPPRC	-674.265	internal node
ZNF490	-673.873	internal node
PSMB2	-673.786	internal node
DDX41	-673.742	internal node
RTN4IP1	-673.587	internal node
ZFYVE19	-673.491	internal node
LPCAT1	-673.298	internal node
PSME3	-672.747	internal node
RTN3	-672.71	internal node
DUSP9	-672.433	internal node
FOXP1	-671.237	internal node
TAF2	-670.881	internal node
P2RX4	-670.862	internal node
EGFL7	-670.449	internal node
MFN1	-670.323	internal node
MTF1	-669.717	internal node
PSMC2	-669.693	internal node
GDI1	-669.558	internal node
TOR3A	-669.233	internal node
GOLT1B	-669.105	internal node
BRD8	-668.864	internal node
MTHFR	-668.834	internal node
GTF3C3	-668.675	internal node
MBD2	-668.449	internal node
NDE1	-667.922	internal node
ISLR	-667.723	internal node
PPIH	-667.341	internal node
RAB5C	-667.141	internal node
ZBTB7B	-666.957	internal node
PPP1R2	-666.462	internal node
TBC1D22A	-665.804	internal node
RCN2	-665.663	internal node
AMOT	-665.254	internal node
KLHL7	-664.987	internal node
RHOA	-664.756	internal node
COPS8	-664.504	internal node
DPY30	-664.482	internal node
HEATR3	-664.359	internal node
TRAC	-664.177	internal node
DTNBP1	-664.132	internal node
GKAP1	-663.683	internal node
ASCC1	-663.473	internal node
TRAF5	-662.928	internal node
RAB3A	-662.164	internal node
BOLA1	-661.719	internal node
STX5	-661.382	internal node
HEY1	-661.189	internal node
TOPBP1	-661.061	internal node
METTL3	-661.019	internal node
NAGK	-660.853	internal node
RNF157	-660.844	internal node
SNX6	-660.656	internal node
MRPS27	-660.622	internal node
TMEM120B	-660.612	internal node
AFP	-660.612	internal node
EBNA1BP2	-660.561	internal node
MOK	-660.36	internal node
LMTK2	-660.079	internal node
RAB13	-659.524	internal node
PLOD1	-659.288	internal node
TBL2	-659.164	internal node
CBX8	-658.972	internal node
MSH6	-658.658	internal node
NDFIP1	-658.236	internal node
SH2D3A	-658.13	internal node
CYC1	-658.067	internal node
DLAT	-657.751	internal node
CBX5	-657.702	internal node
RRM1	-657.624	internal node
FLI1	-657.522	internal node
DCAF16	-657.355	internal node
PCNX3	-657.293	internal node
SLC9A3	-657.083	internal node
EXOSC9	-657.073	internal node
MAPKAPK5	-657.007	internal node
COL6A3	-656.948	internal node
SLFN5	-656.883	internal node
GBF1	-656.877	internal node
JMJD6	-656.867	internal node
ZNF579	-656.725	internal node
RELT	-656.599	internal node
ZYX	-656.346	internal node
FOXK1	-655.796	internal node
HLA-E	-655.619	internal node
VDAC2	-655.54	internal node
LAMA4	-655.413	internal node
KHDRBS1	-655.305	internal node
CASK	-655.249	internal node
TXNL1	-655.122	internal node
DMWD	-654.986	internal node
CSNK1D	-654.859	internal node
TRIOBP	-654.412	internal node
TRIM6	-654.183	internal node
PELO	-654.099	internal node
SLC9A1	-653.796	internal node
NEDD1	-653.557	internal node
TLX1	-653.379	internal node
NUP107	-653.114	internal node
ETV5	-652.91	internal node
ZGPAT	-652.892	internal node
RIPK2	-652.736	internal node
MSL1	-652.6	internal node
FAM241B	-652.551	internal node
YIF1B	-652.493	internal node
HSPA6	-652.382	internal node
S100A6	-652.109	internal node
CNOT3	-651.836	internal node
TNPO1	-651.423	internal node
SCRN2	-651.354	internal node
OLA1	-651.107	internal node
FARSA	-650.844	internal node
PAK2	-650.764	internal node
PAK1	-650.539	internal node
ACE	-649.861	internal node
SSH3	-649.247	internal node
SPRY1	-649.041	internal node
VEGFA	-649.011	internal node
PUSL1	-648.987	internal node
RBM24	-648.913	internal node
HSPBAP1	-648.538	internal node
EED	-648.385	internal node
SLC4A2	-648.321	internal node
SPDEF	-648.321	internal node
GAS2L3	-647.801	internal node
ACAD9	-647.75	internal node
DDX39B	-647.672	internal node
ZUP1	-647.619	internal node
BAX	-647.529	internal node
LIMA1	-647.497	internal node
NUP133	-647.472	internal node
MED20	-647.468	internal node
MYCBP	-647.452	internal node
RAB10	-647.405	internal node
TMEM128	-647.37	internal node
MAZ	-647.141	internal node
NSFL1C	-647.021	internal node
RPL28	-646.923	internal node
GM2A	-646.827	internal node
TEX10	-646.816	internal node
GLA	-646.792	internal node
RAC3	-646.725	internal node
E2F5	-646.692	internal node
FRMPD1	-646.662	internal node
RFXANK	-646.526	internal node
PEA15	-646.44	internal node
SNRPB	-646.435	internal node
HNRNPM	-646.406	internal node
PTPN7	-646.321	internal node
PDE4D	-646.288	internal node
IPO11	-646.28	internal node
MRPS7	-646.236	internal node
CEP162	-646.227	internal node
GRK2	-645.829	internal node
CDCA4	-645.552	internal node
FLOT1	-643.51	internal node
EPDR1	-643.334	internal node
TCAP	-642.774	internal node
ELOVL5	-640.808	internal node
UBE2K	-639.005	internal node
TPI1	-636.149	internal node
STK4	-633.498	internal node
SRGAP2	-629.101	internal node
RGS2	-626.171	internal node
VIM	-624.804	internal node
TMEM132A	-622.775	internal node
GTF3C5	-622.39	internal node
EWSR1	-621.704	internal node
PABPC1	-620.077	internal node
CDC14A	-619.263	internal node
DDOST	-616.625	internal node
NCOR2	-609.944	internal node
MAST3	-607.882	internal node
BNIP1	-607.497	internal node
TES	-606.112	internal node
CUL4B	-605.072	internal node
RNH1	-604.839	internal node
SOX9	-604.568	internal node
TFIP11	-604.288	internal node
ZMYND8	-604.075	internal node
RBPJ	-603.523	internal node
LAMP3	-601.625	internal node
HSP90B1	-601.188	internal node
EXOC1	-599.944	internal node
PARD6B	-594.372	internal node
MCM7	-593.273	internal node
HAX1	-592.582	internal node
DHX15	-590.26	internal node
EPB41	-587.115	internal node
SEMA7A	-585.811	internal node
VAPB	-585.242	internal node
ABI1	-584.829	internal node
DAB2	-583.004	internal node
SMARCA4	-576.034	internal node
ATP5F1B	-575.78	internal node
RPS2	-572.972	internal node
NUP93	-572.444	internal node
RNF149	-572.303	internal node
PLS1	-572.16	internal node
AGAP2	-569.159	internal node
PITX1	-564.952	internal node
ANXA5	-561.998	internal node
KNG1	-553.956	internal node
PRKCZ	-552.959	internal node
KPNA4	-551.737	internal node
RALY	-549.396	internal node
CBFA2T2	-546.758	internal node
FAM110A	-540.903	internal node
CRIP2	-540.422	internal node
CLCC1	-539.129	internal node
PSMC3	-537.258	internal node
AP1B1	-535.948	internal node
MDC1	-532.683	internal node
SLC39A4	-532.139	internal node
CCDC102B	-529.551	internal node
POLL	-528.742	internal node
EIF4A2	-528.576	internal node
TLN1	-528.263	internal node
GAB2	-525.122	internal node
ASCC3	-524.391	internal node
KLHL12	-521.194	internal node
ZSCAN12	-517.934	internal node
CCT7	-517.919	internal node
SH3KBP1	-516.056	internal node
SRGAP1	-514.582	internal node
RBM22	-514.02	internal node
YPEL5	-512.683	internal node
CD8A	-511.34	internal node
TRIM41	-509.457	internal node
PIK3R3	-508.916	internal node
ACTG2	-501.975	internal node
SLC16A3	-501.007	internal node
HEYL	-499.234	internal node
TRIM21	-496.942	internal node
KIF1B	-495.344	internal node
PIK3CG	-491.854	internal node
POLA2	-491.629	internal node
ATP2A2	-489.898	internal node
GNB2	-485.969	internal node
RFC5	-483.925	internal node
RPL5	-478.868	internal node
UBE2O	-478.789	internal node
PSTPIP1	-477.898	internal node
PRR13	-476.427	internal node
DNAJC10	-476.271	internal node
ZBTB17	-475.318	internal node
PRAF2	-474.429	internal node
ANAPC1	-474.2	internal node
RNF181	-473.117	internal node
CBX1	-471.823	internal node
TTI1	-470.864	internal node
PIK3C2B	-470.341	internal node
ABHD17A	-469.068	internal node
SASS6	-468.864	internal node
MMS19	-468.855	internal node
NOP9	-467.673	internal node
EXOC4	-466.629	internal node
RPS20	-466.499	internal node
USF1	-463.026	internal node
UCHL5	-459.842	internal node
ZMYM1	-457.844	internal node
COPB1	-455.848	internal node
AXIN1	-454.237	internal node
UBL4A	-453.836	internal node
PTPRJ	-453.3	internal node
PFKP	-452.424	internal node
PDGFB	-452.4	internal node
NEK4	-449.12	internal node
STXBP1	-449.079	internal node
DCAF6	-446.889	internal node
VDAC1	-446.374	internal node
TRIM55	-443.812	internal node
PKN1	-443.125	internal node
PPM1G	-442.504	internal node
XPO5	-440.677	internal node
FEN1	-440.509	internal node
TPM4	-439.261	internal node
PTPN14	-439.001	internal node
NUP188	-438.104	internal node
SREBF2	-435.551	internal node
TRMT6	-435.056	internal node
ING1	-434.772	internal node
SLC25A17	-434.688	internal node
PPP1R12A	-432	internal node
SNAP29	-430.512	internal node
P4HB	-430.134	internal node
ISG15	-430.048	internal node
ILF3	-429.976	internal node
NEB	-429.159	internal node
ACO2	-429.076	internal node
CENPN	-428.608	internal node
IDE	-428.385	internal node
INTS11	-427.883	internal node
MAP7D1	-427.714	internal node
PDZK1	-427.634	internal node
MTOR	-426.68	internal node
TSPAN4	-425.975	internal node
KLHL20	-424.457	internal node
NUMA1	-423.688	internal node
DNMT1	-422.608	internal node
NME1	-420.617	internal node
NID2	-417.294	internal node
CCT4	-416.501	internal node
MFAP1	-413.817	internal node
UFD1	-413.656	internal node
DDX39A	-413.652	internal node
EIF2S1	-413.481	internal node
B2M	-410.803	internal node
PSEN1	-410.055	internal node
SLC25A5	-408.909	internal node
U2AF2	-408.104	internal node
IGBP1	-403.855	internal node
ACOT7	-402.355	internal node
DYNLT1	-401.168	internal node
TPR	-400.676	internal node
DNM1L	-399.413	internal node
PALLD	-399.061	internal node
TCP1	-397.923	internal node
CEBPA	-395.817	internal node
RBL1	-395.766	internal node
USP4	-392.489	internal node
KLC1	-392.016	internal node
C8ORF33	-391.918	internal node
ULK3	-386.032	internal node
SLC25A3	-383.237	internal node
PIN1	-383.006	internal node
ACD	-379.489	internal node
AP3S1	-368.609	internal node
CORO1B	-368.294	internal node
PDIA3	-364.596	internal node
FTSJ1	-361.036	internal node
MAVS	-360.393	internal node
HLA-DPA1	-358.417	internal node
IRF5	-357.861	internal node
CDC25A	-354.035	internal node
CDC16	-353.727	internal node
PTPN2	-346.816	internal node
DYNC1H1	-346.016	internal node
PIAS2	-342.191	internal node
MAP4	-335.466	internal node
TIGD5	-330.649	internal node
G6PD	-326.255	internal node
RPL8	-325.568	internal node
MTHFD1L	-324.519	internal node
MMP9	-323.737	internal node
RFX3	-323.33	internal node
FBLN1	-321.491	internal node
PATJ	-317.276	internal node
EIF5B	-316.992	internal node
PASK	-311.88	internal node
UBE4B	-310.663	internal node
TUBB2B	-308.543	internal node
BARD1	-307.601	internal node
E2F3	-303.761	internal node
SLC25A6	-302.95	internal node
TPM3	-302.831	internal node
ATF7IP	-302.723	internal node
RPS3	-299.061	internal node
GIT1	-292.841	internal node
MAD2L2	-290.934	internal node
PRKCI	-285.045	internal node
GPAA1	-284.155	internal node
RPL7	-282.585	internal node
HRAS	-281.391	internal node
GTF3C1	-279.544	internal node
DLL1	-278.054	internal node
STMN2	-275.579	internal node
POLD1	-275.105	internal node
CCDC102A	-273.281	internal node
RCOR3	-273.266	internal node
BBC3	-268.834	internal node
RFC2	-267.508	internal node
LAMB1	-266.501	internal node
SELPLG	-266.289	internal node
TAP1	-265.83	internal node
ITGB3BP	-263.65	internal node
VRK1	-263.092	internal node
RNF2	-258.529	internal node
BUB3	-256.8	internal node
PGD	-255.613	internal node
TSC2	-254.153	internal node
UQCRB	-253.072	internal node
SMC4	-250.227	internal node
PMF1	-248.36	internal node
RBM4	-246.455	internal node
STX3	-243.904	internal node
UBTF	-243.062	internal node
DLG1	-240.71	internal node
ATP5F1A	-236.937	internal node
HGS	-236.656	internal node
ILF2	-233.276	internal node
TMEM63B	-231.958	internal node
STRN4	-229.693	internal node
MARK2	-229.636	internal node
PPP2R2C	-228.883	internal node
IMPDH1	-227.048	internal node
SNRPF	-225.454	internal node
UBA52	-223.674	internal node
HDAC5	-220.255	internal node
TXN	-219.779	internal node
CEP170	-216.556	internal node
FASN	-216.109	internal node
CSNK2A2	-214.399	internal node
GLMP	-212.973	internal node
SRPK1	-212.311	internal node
CHD4	-211.99	internal node
VPS26A	-211.492	internal node
EFNB2	-211.457	internal node
LNPEP	-209.931	internal node
KCMF1	-204.65	internal node
EIF4G2	-203.81	internal node
SYNM	-202.125	internal node
EFEMP1	-196.874	internal node
NR1H2	-193.641	internal node
HOXB7	-187.288	internal node
CDK4	-186.965	internal node
SH3GLB2	-183.152	internal node
MAPK11	-179.384	internal node
GLIS2	-177.375	internal node
ALYREF	-176.764	internal node
NSMCE4A	-176.209	internal node
PSMD3	-172.525	internal node
MIS18A	-165.841	internal node
PSMA1	-165.232	internal node
FUS	-161.024	internal node
CDH13	-158.286	internal node
ESPL1	-157.447	internal node
TUBA1C	-155.856	internal node
TAZ	-149.463	internal node
WWP2	-149.463	internal node
HSPG2	-142.059	internal node
DNAAF5	-133.885	internal node
SLC25A24	-118.013	internal node
PGK1	-117.916	internal node
RCC2	-110.52	internal node
NEDD4L	-106.458	internal node
PICK1	-95.9878	internal node
VDAC3	-92.9728	internal node
YBX1	-73.6511	internal node
RPGRIP1L	-70.8305	internal node
NAP1L4	-68.8425	internal node
COL1A2	-60.2364	internal node
ENO2	-57.9656	internal node
LAMTOR5	-57.3257	internal node
CASP4	-55.1291	internal node
SYNCRIP	-48.1454	internal node
STIP1	-47.5524	internal node
CCDC14	-38.4998	internal node
PSMC5	-38.4406	internal node
TUBB2A	-37.875	internal node
KRT7	-36.8231	internal node
MAGEA4	-35.1356	internal node
ACTA2	-31.5243	internal node
CRYAB	-29.3538	internal node
MYO19	-29.3255	internal node
GRB7	-26.1618	internal node
ACSL3	-25.0534	internal node
CCND2	-24.7624	internal node
ZNF598	-23.5296	internal node
CRMP1	-21.7301	internal node
GPS1	-19.3836	internal node
LAMP2	-18.566	internal node
HNRNPAB	-18.3802	internal node
RBBP7	-17.0211	internal node
CCHCR1	-15.7695	internal node
HSPE1	-14.6938	internal node
KIF2A	-8.01544	internal node
CDC27	-0.502468	internal node
